# Supplementary material for: Inhibition of SARS-CoV-2 3CL protease by the anti-viral chimeric protein RetroMAD1
Source: Sci Rep. 2023 Nov 17;13:20178. doi: 10.1038/s41598-023-47511-z (PMC10656507; doi:10.1038/s41598-023-47511-z)
Supplement: Supplementary file 1 — Supplementary Information 1. [file 41598_2023_47511_MOESM1_ESM.xlsx]

## Sheet: S1 - PBS Data (1)
Inhibition of SARS-CoV-2 3CL Protease by the Anti-viral Chimeric Protein RetroMAD1
Lee-Chin Chan1,2⸸, Aini Syahida Mat Yassim1,2,3⸸*, Abdullah Al Hadi Ahmad Fuaad4, Thean Chor Leow5,6,7, Suriana Sabri5,6, Radin Shafierul Radin Yahaya5, Awang Muhammad Sagaf Abu Bakar8*
1 Biovalence Sdn. Bhd., 22, Jalan SS 25/34, Taman Mayang, 47301 Petaling Jaya, Selangor, Malaysia.
2 Biovalence Technologies Pte. Ltd., #06-307 The Plaza, 7500A Beach Road, Singapore 199591.
3 School of Health Science, Universiti Sains Malaysia, 16150 Kubang Kerian, Kelantan, Malaysia.
4 Centre of Fundamental and Frontier Sciences in Self-Assembly (FSSA), Department of Chemistry, Faculty of Science, Universiti Malaya, 50603 Kuala Lumpur, Malaysia.
5 Department of Microbiology, Faculty of Biotechnology and Biomolecular Sciences, Universiti Putra Malaysia, 43400 UPM Serdang, Selangor, Malaysia.
6 Enzyme and Microbial Technology Research Center, Faculty of Biotechnology and Biomolecular Sciences, Universiti Putra Malaysia, 43400 UPM Serdang, Selangor, Malaysia.
7 Institute of Bioscience, Universiti Putra Malaysia, 43400 UPM Serdang, Selangor, Malaysia.
8Jabatan Perkhidmatan Veterinar, Aras 3, Blok B, Wisma Pertanian Sabah, Jalan Tasik, Luyang (Off Jln Maktab Gaya), Beg Berkunci 2051, 88999 Kota Kinabalu, Sabah, Malaysia.
⸸ These authors contributed equally to this work.
*Corresponding authors: syahida@biovalence.com (ASMY), awangsagaf@hotmail.com (AMSAB)
____Time[ps]__	BindEnergy=	EpotRecept+	EsolvRecept+	EpotLigand+	EsolvLigand-	EpotComplex-	EsolvComplex [ kJ/mol ]
0	-457.803	-27980.3	-13522.9	-27172.5	-17153.3	-56027.7	-29343.5
250	-456.434	-16432.6	-14922.1	-14435.9	-18472.3	-31796.9	-32009.6
500	-305.1	-15735.8	-15352.4	-14458.9	-18495.1	-30739.6	-32997.5
750	163.091	-16006.4	-15377	-14438.1	-18889.4	-30969.2	-33904.8
1000	-229.483	-15421.7	-15348.5	-14529.9	-18671.3	-30457.2	-33284.8
1250	192.643	-15796.6	-15536.4	-13911.3	-19107.8	-30352.3	-34192.4
1500	556.048	-15317.2	-16076.9	-14182.6	-18816	-30107.8	-34841
1750	-405.021	-15817.2	-15774.7	-14391.6	-19467.7	-30790.7	-34255.6
2000	-9.609	-15556.6	-15946	-13835.4	-20083	-30099.5	-35311.9
2250	14.436	-15737.3	-15820.3	-13597.2	-20233.2	-30008.8	-35393.5
2500	-118.963	-16132.4	-15402.3	-13761.8	-20009.7	-30456.2	-34731
2750	174.399	-16299.7	-15487.7	-14029.5	-20183.6	-30991.3	-35183.6
3000	-654.48	-16210.2	-15934.1	-13621.1	-19888.7	-30537.8	-34461.8
3250	-226.405	-15845.5	-15226.8	-14229.7	-19076.1	-30645.4	-33506.2
3500	-4.977	-15257.6	-16021.1	-14300.4	-19318.5	-30214.2	-34678.4
3750	-236.711	-16536.4	-14938.5	-13937	-20270.4	-31101.8	-34343.7
4000	-219.325	-16387.7	-15391.6	-14267.2	-19830.1	-31329.7	-34327.6
4250	-249.54	-16351	-15580	-14418.8	-19711.4	-31493.9	-34317.8
4500	-290.691	-15909.2	-15907.3	-14868.9	-18920.9	-31426.8	-33888.8
4750	-148.619	-16532.9	-14994.8	-13978.9	-19618.6	-31116.7	-33859.9
5000	-150.041	-16360.8	-15275	-14741.4	-18683.9	-31774.7	-33136.4
5250	-483.414	-15996.1	-15499.9	-14280.4	-19563.8	-31045.5	-33811.3
5500	-246.397	-16053.3	-15589.2	-14266.1	-19711.7	-31029.8	-34344
5750	21.606	-16065.7	-15293.7	-14326.4	-19282	-31050.7	-33938.7
6000	-353.478	-16236.7	-15247.5	-14567.7	-19164.1	-31565.8	-33296.7
6250	-332.881	-16381.2	-15332	-15116.6	-19089.8	-32118	-33468.7
6500	-288.049	-16389.7	-15250.4	-14322.3	-18776.6	-31356.1	-33094.8
6750	-244.619	-16098	-14950.3	-14895.8	-18859	-31701.1	-32857.4
7000	-114.169	-16769.6	-14618.6	-14771.7	-18672.1	-32311.8	-32406
7250	-87.874	-15866.1	-15257.6	-14493.7	-19041.8	-31166.7	-33404.5
7500	-121.608	-16364	-15159.1	-15456.3	-18074.6	-32465.9	-32466.5
7750	-120.068	-16168	-15444.4	-15070.6	-18704.6	-32065.2	-33202.3
8000	-183.128	-16519.9	-15370.4	-14543.6	-19189.5	-31792	-33648.3
8250	-182.464	-15964	-15533.8	-14770.5	-19120.1	-31621.6	-33584.3
8500	-175.793	-16028.5	-15716.5	-14671	-18821.4	-31370.7	-33691
8750	-72.534	-15875.8	-15442.7	-13918.4	-19495.3	-30532.3	-34127.4
9000	-84.609	-16333.8	-15583.8	-15368.9	-18370.3	-32400.4	-33171.7
9250	116.017	-16034.1	-15503.8	-14981.1	-18351.8	-31714.3	-33272.5
9500	-298.559	-15923.4	-15436.1	-15828	-17776.1	-32459.2	-32205.8
9750	-11.325	-16159.9	-15283.4	-15178.7	-18267	-32275.3	-32602.3
10000	-80.192	-16247.3	-14917.6	-15485.6	-17728.3	-32545.3	-31753.4
10250	-269.671	-15945.6	-15359.7	-16064.4	-17242.4	-32644.6	-31697.9
10500	154.252	-15742	-15616	-15965.3	-17180.4	-32332.3	-32325.5
10750	294.818	-15791	-15308.6	-16120	-17472	-32477.9	-32508.5
11000	-25.879	-15891.1	-15051.2	-15403.8	-17654.2	-31965.7	-32008.9
11250	-591.873	-15700.7	-15900.3	-15512.8	-18227.6	-31855.1	-32894.4
11500	-29.97	-16280.2	-15790.7	-15708.1	-18273.9	-32583.8	-33439.1
11750	-481.496	-16441.8	-15368.1	-15576	-18011.3	-32633.1	-32282.5
12000	6.914	-16387.2	-15151.5	-15310.4	-18001.4	-32519.8	-32337.7
12250	-289.303	-15861.3	-15988.1	-15818.9	-17526.3	-32340.5	-32564.8
12500	-24.686	-16091	-15802.1	-15157.9	-18218.3	-32116.2	-33128.5
12750	-211.135	-15724.1	-15572.1	-16095.1	-17233.3	-32580.8	-31832.6
13000	-153.799	-16543.4	-14871.2	-16463.8	-16941	-33700.7	-30965
13250	-228.712	-15814.1	-15645.4	-16181.8	-17270.7	-32672.2	-32011
13500	-81.727	-16033.6	-15446	-15633.8	-17968.9	-32359.8	-32640.8
13750	-173.07	-16759.7	-14857.5	-15343.6	-17931.7	-32848.6	-31870.9
14000	-212.822	-16252.7	-15404.6	-16050.1	-17747	-33111.8	-32129.7
14250	-36.852	-16883	-15047.9	-15364.3	-18176.5	-33134.4	-32300.5
14500	-84.985	-15789.6	-15871.2	-15607.5	-17827.9	-32220.2	-32791
14750	-182.503	-15771.7	-15794.6	-16004.6	-17050.9	-32561	-31878.2
15000	105.422	-15697.7	-16303.3	-16179.4	-17391.3	-32613.9	-33063.2
15250	121.503	-16964.1	-14903.2	-15525.1	-17997.5	-33157.6	-32353.8
15500	-346.58	-16680.5	-15436.2	-15504.2	-18281.5	-32910.8	-32645
15750	73.661	-16744.7	-15557.5	-15156.1	-18392.9	-32579.6	-33345.4
16000	144.595	-16490.2	-15252.5	-15192.2	-18394.7	-32401.3	-33072.9
16250	-155.428	-16547.5	-14628.7	-15459.8	-18264.2	-32766.5	-31978.3
16500	-179.633	-16127.3	-14864.2	-15226.3	-18635.9	-32177	-32497
16750	-248.847	-16211.4	-15331.8	-15229.2	-18474.1	-32296.1	-32701.5
17000	-266.283	-16188.7	-15575.8	-15105.9	-18673.9	-32140.3	-33137.7
17250	-174.753	-15848.4	-15552.2	-15694.5	-18127.1	-32353.9	-32693.4
17500	-83.045	-15977	-15343.5	-15292	-18325.9	-32178.1	-32677.3
17750	212.518	-16330.1	-15780.8	-14881.2	-18664.9	-31989.6	-33879.9
18000	-364.33	-16228.4	-15759	-15114.3	-18607.9	-32014.6	-33330.7
18250	-524.848	-16329.2	-15627.6	-14926.2	-19032.7	-31893	-33497.9
18500	-182.132	-16355.1	-16078.3	-15225.1	-18633.3	-32249.6	-33859.9
18750	-41.45	-16167	-15480.9	-14813.7	-19132.8	-31628.9	-33924.1
19000	-191.595	-15590.6	-15746.3	-14852.6	-18319.8	-31082.4	-33235.3
19250	-433.078	-15951.3	-15413.6	-14234.4	-19517.4	-30930	-33753.7
19500	-264.425	-16451.4	-15167.6	-15064.2	-18584.1	-32272.9	-32730
19750	-28.842	-15989.2	-15670.8	-15262.5	-18387.5	-32198.9	-33082.3
20000	-143.816	-16713.5	-15009	-14671.6	-18854.9	-32194.8	-32910.4
20250	101.192	-16178.1	-15192.5	-15133.1	-18246.7	-32220.1	-32631.5
20500	64.031	-16541	-15022.5	-14728.2	-18408.5	-32193.7	-32570.5
20750	-215.016	-16109.8	-14834.4	-14424.1	-19049.9	-31443.1	-32760
21000	100.865	-16952.4	-14472.4	-14683.7	-18709.8	-32506.8	-32412.4
21250	33.983	-15983	-15231.4	-14322.9	-18609.6	-31215.8	-32965.2
21500	-139.933	-16261.2	-15240	-14600.4	-18478.5	-31808.1	-32632
21750	-36.291	-15946.2	-15467.8	-14613.7	-18920.8	-31460.5	-33451.7
22000	-116.994	-15966.3	-14990.1	-14104.1	-18949.5	-31028.4	-32864.5
22250	-5.297	-16255.3	-15046.1	-13967.4	-19104.7	-31158	-33210.2
22500	-359.834	-16269.1	-14804.1	-13692.9	-19833.7	-30864.6	-33375.3
22750	-440.897	-16718.9	-14649.8	-14259.4	-19370.5	-31916.6	-32641.1
23000	-254.282	-16684.9	-15088.9	-14106.3	-19430.7	-31686	-33370.6
23250	-392.745	-16544	-14564.2	-14287.9	-19061.9	-31832.8	-32232.5
23500	-130.273	-16704.8	-15039.4	-14217.5	-19450.3	-31736	-33545.8
23750	30.803	-16668.6	-14658.2	-14320.7	-18728.5	-31928.8	-32477.9
24000	-10.666	-17107.4	-13959.7	-14038.9	-19132.3	-32023.4	-32204.2
24250	-145.208	-16424.2	-14694.5	-14095.7	-19266.9	-31382.7	-32953.4
24500	-277.947	-16174.8	-14937.8	-14017.7	-19665	-31052.9	-33464.4
24750	-239.137	-16802.4	-14788.7	-14629.1	-18565.2	-32274.3	-32272
25000	306.08	-16286.2	-15083.1	-14035.9	-18837.4	-31103	-33445.6
25250	-83.233	-16475.8	-14863.3	-14161.8	-19201.5	-31391.8	-33227.4
25500	-176.028	-16516.5	-14746.1	-14526.5	-18967.5	-31813.1	-32767.5
25750	-17.956	-15958.2	-14844.5	-14761.8	-18836.1	-31509.3	-32873.3
26000	177.956	-15861.5	-15252.8	-13043.5	-19374.3	-29703.6	-34006.5
26250	-87.597	-16262.4	-15309.9	-14211.3	-18780.2	-31085.2	-33391
26500	87.046	-16138.1	-14701.6	-14321.3	-19121.2	-31141.3	-33228.1
26750	-157.704	-16516.8	-15199.9	-14389.7	-19004.3	-31672.5	-33280.5
27000	303.676	-16330.5	-15048.4	-14128.9	-18558.8	-31299	-33071.2
27250	43.832	-16761.5	-13777.8	-13684.3	-17903.4	-31242.5	-30928.3
27500	-100.418	-16464.7	-14673.2	-14042.1	-19260.9	-31294.6	-33045.9
27750	58.681	-16291.1	-14755.2	-14566.6	-18766.3	-31736.9	-32701
28000	-196.256	-16774.5	-14607.7	-14572.8	-18169.1	-32212.8	-31715
28250	316.902	-16428.1	-14822.8	-14428.5	-18583.5	-31697.2	-32882.5
28500	186.862	-15929.2	-14932.1	-14908.3	-18271.4	-31658.7	-32569.1
28750	-135.893	-16141	-15260.5	-14799	-18333.7	-31844.1	-32554.2
29000	-332.266	-16639.2	-14661	-14505.7	-18764.1	-31824	-32413.7
29250	-59.173	-16775.6	-14357.7	-14665.2	-18059.3	-32115.9	-31682.7
29500	23.346	-16992.3	-14053	-14799.9	-18372.3	-32651.5	-31589.4
29750	-22.694	-16456.7	-15104.1	-14748.2	-18374.3	-32014.9	-32645.6
30000	-174.884	-16619.4	-14932.7	-14806.5	-18627.4	-32252.3	-32558.8
30250	-116.59	-16813.2	-14274.4	-15017.3	-18337.3	-32781	-31544.7
30500	113.096	-16433.5	-14789.5	-14852.6	-18516	-32018.7	-32686
30750	-113.604	-16482.4	-15031.7	-14835.9	-18446.4	-32201.1	-32481.8
31000	-351.942	-16525.7	-14824.1	-15214.7	-18657.8	-32578.1	-32292.3
31250	163.575	-16740.9	-14486.6	-14435	-19470.4	-31990.6	-33305.9
31500	-136.171	-16816.1	-14672.9	-14313.9	-18785.7	-32024.7	-32427.7
31750	10.227	-16263.4	-15093.8	-14356.1	-18565.4	-31313.8	-32975.1
32000	170.067	-17088.9	-14576.7	-14295.2	-19102	-32084.5	-33148.4
32250	-185.551	-16328.9	-14885.6	-14855.3	-18558.3	-31904.1	-32538.4
32500	-298.205	-15993.1	-15429.4	-14351.5	-18866.3	-31060.9	-33281.1
32750	-39.849	-16477.2	-14661.3	-15233.9	-18315.5	-32497.9	-32150.2
33000	-6.523	-16947.6	-14521.5	-14959.2	-18406.2	-32576.6	-32251.4
33250	-118.308	-16591.9	-14862.2	-15095	-18473.8	-32292.9	-32611.6
33500	-74.454	-16607.9	-15379	-14836.5	-18731.4	-32143.4	-33336.9
33750	-115.622	-16430.8	-14711.6	-15006.4	-17801	-32242.3	-31591.8
34000	-197.538	-16643	-14841.1	-15237.3	-18283.8	-32684.2	-32123.4
34250	-73.503	-16525.7	-14820.7	-14940.5	-18673.4	-32238.7	-32648
34500	101.306	-16499.6	-15387.4	-15074.7	-18615.7	-32379.3	-33299.4
34750	8.872	-16377	-14936	-15180.3	-18191.7	-32413.9	-32279.9
35000	-398.926	-16489.4	-15254.9	-15482.4	-18067.7	-32763.3	-32132.1
35250	-49.184	-17229.4	-14146.5	-15509.7	-17416.1	-33589	-30663.5
35500	-88.65	-16563.8	-14306.8	-15297.3	-18149	-32710.3	-31517.8
35750	199.689	-16426	-14114.8	-15502.5	-17845.1	-32692.2	-31396
36000	-411.291	-16670.3	-15309.1	-15276.2	-18452.5	-32716.2	-32580.6
36250	-81.641	-16071.5	-14808	-15390.6	-17906.2	-32293	-31801.6
36500	-61.658	-16485.2	-14796.9	-15449.8	-17450.7	-32733.8	-31387.1
36750	36.119	-16658.2	-14747.8	-15465.9	-17848	-32886.8	-31869.2
37000	-222.674	-16548.6	-15195.1	-15297	-18199	-32645.8	-32371.1
37250	-197.803	-16697.7	-14493.3	-15490.4	-18110.2	-33016.1	-31577.8
37500	-248.958	-16813.6	-14547.6	-15403.5	-18112.4	-32902.2	-31726
37750	9.851	-16699.3	-14250.5	-15554	-17864.4	-33002.4	-31375.7
38000	-478.576	-16793.2	-14570.2	-15470.6	-18390.8	-32997	-31749.2
38250	6.982	-16310.5	-14947.4	-15813.7	-17518.1	-32807.3	-31789.5
38500	249.919	-16455.6	-14509.5	-15499.5	-17825.6	-32740.2	-31800
38750	-3.186	-16952.4	-14880.4	-15306.6	-18012.8	-33042.5	-32106.5
39000	26.79	-16321	-14676.1	-15634.4	-17463.5	-32881.8	-31240
39250	-23.109	-16623.2	-14873.8	-15549.6	-17457.1	-32975.8	-31504.7
39500	-272.856	-16270	-14774.4	-15321.8	-17722.5	-32408.5	-31407.3
39750	-198.166	-16696.7	-14398	-15246.6	-18067.4	-32740.2	-31470.4
40000	-43.307	-16708.3	-14533.8	-15140.8	-18277.1	-32733	-31883.6
40250	-269.798	-16515	-14536.1	-14990.4	-18273.6	-32307.5	-31737.7
40500	-77.167	-16228.3	-15023.3	-15057.5	-18205.2	-32334.8	-32102.4
40750	-196.434	-16395.1	-15071.3	-15356.2	-17863.6	-32538.7	-31951.1
41000	382.54	-16116.7	-15041.7	-14931.2	-18335.5	-31845.2	-32962.5
41250	23.513	-16301.7	-15053.8	-14688.6	-18701.8	-31801.7	-32967.7
41500	-166.918	-16248.6	-15341.8	-15280.5	-18628.5	-32300.5	-33032
41750	346.139	-16589.4	-14401.5	-14849.6	-18482.8	-32208.1	-32461.3
42000	-251.522	-16235.9	-15009.9	-15324.7	-18361.7	-32503.9	-32176.8
42250	-248.743	-16355.2	-15062.3	-15070.6	-18250.1	-32342.5	-32147
42500	276.014	-16712.6	-14472.9	-14974.9	-18057	-32517.8	-31975.5
42750	-209.058	-16501.6	-14582.2	-15075.7	-18633.2	-32305.1	-32278.5
43000	-15.59	-16478.1	-14757.3	-15123.6	-17946.6	-32339.9	-31950.1
43250	604.556	-16828.3	-13995.9	-14799.6	-18090.6	-32425.5	-31893.5
43500	143.706	-16700.4	-14251.4	-15214.1	-17719.4	-32778.1	-31250.9
43750	-25.058	-16449.3	-14527.5	-15330.7	-17569.5	-32679.2	-31172.8
44000	-513.868	-16594.8	-14755	-15384.1	-17837.8	-32703.7	-31354.2
44250	-205.378	-16700.1	-14435.5	-15435.1	-18015	-33005.7	-31374.6
44500	-80.346	-16335.9	-14302	-15642.7	-17819.3	-32765.1	-31254.4
44750	-211.321	-15913.7	-14971.3	-15203.3	-17635.9	-31929.5	-31583.5
45000	-79.758	-16080.3	-14550	-15624.5	-17675.1	-32401	-31449.1
45250	-315.936	-16766	-14124.3	-15014.6	-18124.5	-32582	-31131.4
45500	308.375	-16407.3	-13956.1	-15277.4	-17653.2	-32382.4	-31220
45750	121.839	-16182.8	-14420.3	-14476.2	-18460.4	-31517.9	-32143.7
46000	385.701	-16538.2	-14070.5	-15017	-18177.7	-32495	-31694.1
46250	-418.614	-16282.2	-15414.1	-15135.3	-18639.7	-32305.7	-32747
46500	-209.791	-16389.5	-13680.3	-15307	-17223.4	-32495.3	-29895.1
46750	-69.004	-15621	-14114.4	-15264.9	-16745	-31649.3	-30026.9
47000	-428.378	-15940.8	-15027.5	-14637.6	-18713	-31409.7	-32480.9
47250	-300.968	-16239.4	-14521.9	-15428.6	-18089.8	-32531.2	-31447.5
47500	-317.079	-16291	-14811.7	-14861.2	-18455.4	-31954.6	-32147.6
47750	84.789	-16255.2	-14544.9	-14776.3	-17924.5	-31920.5	-31665.1
48000	-102.942	-16555.9	-14703.8	-14771.2	-18083.3	-32224.4	-31786.8
48250	277.994	-16740.8	-14076.3	-14601.1	-18243.3	-32113	-31826.5
48500	15.826	-17482.2	-13655.4	-15055.8	-18134.3	-33292.8	-31050.6
48750	96.347	-16877.1	-13118.9	-15109.6	-16915.6	-32730.1	-29387.6
49000	-121.924	-16214.2	-14587.5	-15388.9	-17899.3	-32398.9	-31569
49250	77.8	-16430.5	-13668.8	-14928.5	-16916.1	-32381.4	-29640.3
49500	-46.667	-16593.6	-13416.3	-15044.2	-17246.8	-32457.4	-29796.9
49750	-73.523	-16228.4	-13729.4	-13916.1	-18034.1	-30986.5	-30848
50000	8.8	-16510.1	-13054.9	-14673	-17137.1	-32138.2	-29245.8
50250	79.288	-16425.4	-13266.2	-14991	-16736.9	-32307.6	-29191.1
50500	-104.169	-16264	-13559.4	-14912	-16850.7	-32028.8	-29453.2
50750	81.332	-16113.3	-13866	-15322.8	-15995.4	-32203.5	-29175.3
51000	135.249	-16478	-13338.4	-15139.7	-16367.3	-32439.7	-29019
51250	305.828	-16673	-13462.2	-15464.6	-16341.1	-32979.6	-29267.2
51500	-56.152	-16807.8	-13188.7	-15404.9	-16444.9	-33209.2	-28580.9
51750	-37.995	-16524.3	-14119.9	-15746.5	-17266.7	-33101.8	-30517.5
52000	-348.869	-16572	-14577.9	-15443.8	-17203.4	-32822.8	-30625.4
52250	-282.898	-16430.5	-13698.6	-15155.7	-16694.5	-32444.1	-29252.3
52500	-265.439	-15906.1	-14417.3	-15663.4	-16750.6	-32431.8	-30040.2
52750	198.331	-15900.8	-14892.8	-15837	-16662.7	-32666.9	-30824.8
53000	-73.127	-16196.2	-14530.4	-15069.6	-17314.7	-32184.2	-30853.6
53250	-188.27	-15890.2	-13688.3	-15487.3	-16208.5	-32218.5	-28867.5
53500	-28.965	-16476.6	-12977.4	-15490.3	-15584.5	-32771.7	-27728.1
53750	-37.399	-16601.1	-13033.6	-15061.5	-15846.9	-32485.3	-28020.4
54000	-19.734	-15995	-14630.8	-14821.4	-18228.7	-31615.1	-32041.2
54250	-78.179	-16401.6	-13466.8	-14950.5	-16755.5	-32203.4	-29292.8
54500	20.713	-16536	-14443	-15169.1	-17943.1	-32625.9	-31486
54750	-405.133	-16421.3	-13634.7	-14966.9	-16508	-32197.7	-28928.1
55000	107.328	-16337.8	-14631.6	-14883	-18056.6	-32026.1	-31990.3
55250	-304.127	-16357.8	-13473.2	-13719.8	-17639.8	-30874.1	-30012.5
55500	-383.804	-16138.8	-13682.8	-14473	-17140.7	-31323.7	-29727.7
55750	328.22	-15936.5	-13424	-14104.5	-17417.6	-30847.7	-30363.1
56000	110.343	-15914.4	-13799.7	-14145	-17771.9	-31012.5	-30728.7
56250	-364.66	-16378.6	-13597.7	-14347.3	-17895.4	-31542.6	-30311.7
56500	452.216	-16427	-13447.5	-14255.9	-17653	-31433.7	-30801.9
56750	30.95	-16605.3	-13039.8	-14523.2	-17178.1	-32010.5	-29367
57000	-421.499	-16033.1	-14021.5	-14755.7	-17386.9	-31685.4	-30090.3
57250	-136.448	-16499.3	-13297.7	-14763.2	-17239.7	-32138.9	-29524.5
57500	96.026	-16279.1	-13967.2	-14725.2	-17264.7	-31811.3	-30521.1
57750	-266.512	-16429.5	-13732.8	-14404	-17786.8	-31726.3	-30360.3
58000	205.061	-16735.6	-14522	-14584.6	-18380.3	-32182.6	-32245
58250	-69.938	-16345.6	-13790.6	-15350.6	-17025.2	-32625.4	-29816.6
58500	77.389	-16695.5	-13183.8	-15666.9	-16236.4	-33357.2	-28502.7
58750	-333.965	-16400.9	-13619.6	-15021.6	-17062.5	-32322.8	-29447.9
59000	-25.84	-16381.3	-14750.1	-14593.9	-18409.5	-31819	-32290
59250	-322.394	-16343	-14634.2	-14985.9	-18455.6	-32223.4	-31873
59500	-202.896	-16083.2	-15143	-14560.6	-18399.2	-31556.7	-32426.3
59750	111.049	-16349.6	-13714.1	-14134.8	-17360.6	-31242.6	-30427.5
60000	-178.248	-16397.8	-13892.2	-15152.1	-17240.8	-32511.8	-29992.8
60250	75.856	-16120.3	-13377.5	-14539	-17396.6	-31617.9	-29891.4
60500	-149.615	-16546.9	-13650.5	-15030	-17184.6	-32617.2	-29645.2
60750	-84.806	-16251.2	-14704.8	-15058.3	-18106.6	-32147.8	-31888.3
61000	1.048	-16366.9	-13969.4	-15031.5	-17431	-32444.3	-30355.6
61250	-55.035	-16141.1	-13771.4	-15295.7	-17210.5	-32372.3	-29991.4
61500	-97.718	-16508.1	-13706.5	-14799	-17850.2	-32151.1	-30615.1
61750	382.629	-16573.5	-13627.4	-14923.9	-17307.7	-32410.3	-30404.9
62000	253.505	-16184.7	-15092.2	-14857.3	-18231.5	-32024.3	-32595
62250	-168.682	-16280.6	-14926.4	-14877.1	-18611.1	-32004.1	-32522.4
62500	-355.966	-16386.3	-15212.3	-14445.6	-19030.5	-31835.7	-32883.1
62750	-164.919	-16279	-14485.1	-13725.1	-19319.4	-30914	-32729.7
63000	55.152	-16240.9	-14636.5	-14995	-18035.2	-32118.2	-31844.5
63250	307.901	-15873.1	-14580.8	-15319.3	-17815.3	-32146.8	-31749.6
63500	18.455	-16086.9	-15047	-15047.5	-17879.9	-32066.7	-32013
63750	-171.94	-16051.9	-15448.8	-14279.5	-18985.3	-31283.7	-33309.8
64000	-24.438	-15576.1	-15621.7	-14283.1	-19185.1	-30938.6	-33703
64250	-40.903	-15524.6	-15210	-14787.3	-18929	-31228.9	-33181.1
64500	-246.129	-16514.2	-14705.1	-14580.1	-18503.3	-31863.4	-32193.2
64750	-366.023	-16198.9	-15208.8	-15074.5	-18562.5	-32206.6	-32472
65000	-203.881	-16114.3	-15086.3	-14939.7	-18739	-31919.4	-32756
65250	81.595	-16134.2	-15033.9	-14592.6	-18825.6	-31543	-33124.9
65500	-73.777	-15708	-16147.9	-14904.3	-19097.8	-31639.8	-34144.4
65750	-8.481	-15877.5	-15716.7	-14820	-19048.1	-31516.8	-33937
66000	-349.143	-15378.8	-16796.7	-14691.4	-19290.2	-31085.2	-34722.7
66250	-321.318	-15708.6	-15571	-14679.1	-18810.4	-31288.1	-33159.6
66500	-459.35	-15490.7	-16068.9	-14777.4	-19150.6	-31226.3	-33801.9
66750	141.461	-15593.7	-15738.9	-14960.6	-18958.2	-31530.7	-33862.1
67000	-321.13	-15302.5	-15834.1	-14436.1	-19100.5	-30658.9	-33693.3
67250	-238.669	-15679	-15516.2	-14933.1	-18353.1	-31479.3	-32763.4
67500	-339.334	-15477.2	-15570.6	-15189.4	-18429.2	-31564.9	-32762.1
67750	-256.88	-15219	-15620.7	-15100.8	-18055.9	-31109.1	-32630.5
68000	-370.022	-15671.1	-15623.7	-14779.9	-18581.3	-31335.2	-32950.7
68250	-491.211	-15976.8	-14931.3	-14995	-18350.6	-31813.4	-31949
68500	-307.931	-15321.8	-15753.1	-14923.7	-18210.3	-31011.3	-32889.6
68750	-346.324	-15329	-16228.9	-14889.5	-18459.8	-31031.3	-33529.7
69000	-315.842	-15716.4	-15526.3	-14932.1	-18567.4	-31471	-32955.4
69250	-185.411	-15844.3	-15419.1	-14638.5	-18186.7	-31248.7	-32654.6
69500	-131.241	-15955	-15144.4	-14082.9	-18437.5	-30716.3	-32772.3
69750	-327.943	-15843.7	-14847.6	-14853.6	-18003.9	-31309.9	-31910.9
70000	-580.99	-16181.6	-14641.4	-15188.7	-17614.8	-32225.9	-30819.6
70250	-79.484	-15860.5	-15332.3	-14799.7	-17897.8	-31403.9	-32406.9
70500	-186.072	-15653.6	-15593.3	-14959	-18122.8	-31365.4	-32777.2
70750	-221.947	-15573.5	-15630.5	-14991.4	-18389.9	-31363.9	-32999.5
71000	-381.746	-15613.5	-15763.4	-15138	-18556.9	-31329.6	-33360.4
71250	-380.653	-15884.7	-15579.7	-14625.4	-18560	-31205.4	-33063.7
71500	-254.601	-16145.5	-15504.6	-14651.1	-18607	-31366.2	-33287.4
71750	-227.663	-15074.5	-16373.6	-15109.6	-18440	-30927	-33843
72000	93.806	-15115.8	-16371.1	-14597.5	-18259.9	-30336.7	-34101.5
72250	18.335	-15360	-15779.6	-15068.5	-17921	-31092.7	-33054.7
72500	-342.868	-15657.7	-15403.8	-15258.3	-17696.6	-31611.4	-32062.2
72750	251.989	-15750.7	-15222.7	-15418.3	-18131.9	-31854.4	-32921.1
73000	72.754	-15818.3	-15325.3	-15352.3	-18284.1	-31763.4	-33089.4
73250	-59.561	-15897.7	-15149.8	-15076.3	-17891.4	-31627.9	-32327.7
73500	-378.952	-15533.2	-16000.4	-15183.5	-18718.5	-31327.5	-33729.2
73750	-530.241	-15433.5	-15823.8	-15319.8	-17570.8	-31229.4	-32388.3
74000	-356.211	-16196.6	-15047	-14460.4	-18549.7	-31159.8	-32737.8
74250	-416.112	-16096.9	-15444.3	-15269.8	-17906.8	-31899.8	-32402
74500	-112.293	-16560.1	-15214.5	-14104.3	-19059.9	-31217.8	-33608.8
74750	78.687	-16412.7	-14453.2	-15177	-17657.9	-32185.7	-31593.8
75000	-26.906	-16713.1	-14815.7	-14676.3	-18199.5	-31988.1	-32389.5
75250	-53.358	-16062.9	-14740.3	-14899.8	-18293.9	-31433.3	-32510.3
75500	310.11	-16074.2	-14797.5	-14991.2	-18368.8	-31621.7	-32920.1
75750	246.235	-16108	-14821.2	-14525.2	-18762.5	-31238.8	-33224.4
76000	87.036	-16346.5	-14631.4	-14370.9	-18648.9	-31389.1	-32695.7
76250	-283.584	-16121.3	-15049.5	-15224.1	-18279.3	-31870.8	-32519.9
76500	-294.421	-16143.7	-15251.8	-15258.2	-17915.5	-31856.6	-32418.2
76750	-128.425	-15939	-15377.2	-15117.8	-18543.1	-31550	-33298.7
77000	-91.712	-15986.5	-15780.3	-14970.2	-18487.6	-31571.6	-33561.3
77250	-371.452	-15765.4	-15951.5	-14884.2	-18812.6	-31210	-33832.2
77500	-82.259	-15549.1	-15805	-14716.3	-18985.4	-30978.8	-33994.7
77750	-380.871	-15697.5	-16133	-15376.6	-18518.1	-31681.8	-33662.5
78000	-227.827	-15543	-16043.9	-14897.4	-18792.5	-31057.9	-33991.1
78250	-249.625	-15582.8	-16100	-15217.1	-18214.9	-31458.8	-33406.5
78500	-303.853	-15447.6	-16108	-15437.7	-18278.3	-31550.2	-33417.5
78750	-266.652	-16138.5	-15312	-14961.7	-18939.3	-31865.9	-33218.9
79000	173.151	-15859.3	-15920.9	-14677.9	-18895	-31160.5	-34365.7
79250	78.184	-15390.2	-15904.7	-14825.2	-18791.2	-31056.3	-33933.1
79500	-352.509	-16384.6	-15359.3	-14638.2	-18791.7	-31796.2	-33025
79750	-79.171	-16562.3	-15023.8	-14785.2	-18679.7	-32025	-32946.8
80000	-225.044	-16044.2	-15297	-14853	-18582.8	-31553	-32998.9
80250	91.433	-15751.9	-15379.5	-14965.5	-18238.2	-31473.3	-32953.3
80500	-170.484	-16077.9	-15638	-15503.1	-18254.6	-32295.1	-33008
80750	-403.347	-15583.9	-15780.5	-15117.6	-18084.5	-31544	-32619.1
81000	297.235	-15733.5	-15607.2	-15052.4	-18995.1	-31447.5	-34237.9
81250	-321.285	-15887.6	-15813.1	-14929.2	-18882.5	-31470.7	-33720.5
81500	-851.145	-15661.8	-16359.8	-15425.7	-18150.2	-31608.1	-33138.2
81750	-265.5	-15798.8	-15917.1	-15523.6	-18017.9	-32013.6	-32978.3
82000	-309.896	-15946.5	-15669.8	-15209.1	-18651.3	-31831.2	-33335.6
82250	132.962	-15752.5	-15782.6	-15279.6	-18147.2	-31480	-33614.9
82500	-523.752	-15834.7	-15834.1	-15458.3	-18399.9	-31872	-33131.3
82750	-304.709	-16088.2	-15816.9	-14821.2	-18573.5	-31415.2	-33580
83000	-238.314	-15471.9	-15586.3	-15211.8	-18439.8	-31273.6	-33197.9
83250	107.856	-15128.6	-16296.7	-15274.4	-18565.6	-31042.1	-34331
83500	107.959	-15647.2	-15981	-14829.3	-18554.6	-31248.7	-33871.3
83750	-368.139	-15483.7	-16242.6	-14806.2	-18920	-30850.7	-34233.7
84000	196.502	-15521.8	-15998.3	-14703.2	-18296.8	-30871.4	-33845.2
84250	-186.112	-15603.2	-15761.5	-14786.8	-18595.1	-30852	-33708.6
84500	38.655	-15303.6	-15911	-14865.5	-18003.4	-30789.1	-33333.2
84750	84.467	-15050.1	-16857.5	-14519.3	-18871.2	-30097.7	-35284.8
85000	303.989	-15544.7	-16019.1	-15394.6	-18551.3	-31676.1	-34137.5
85250	-32.631	-15190	-15388.8	-14958.1	-18106	-30841.9	-32768.5
85500	-90.507	-15825.6	-15560.9	-14939	-18934	-31334.4	-33834.6
85750	-396.547	-15647.7	-15267.9	-14875.9	-18713.4	-31310.3	-32798
86000	-197.756	-15682.3	-15447.9	-15364.8	-18483.2	-31879.6	-32900.9
86250	-201.249	-15819.9	-15845.3	-15115.4	-18183.2	-31609.8	-33152.7
86500	-136.052	-15645.7	-16057.9	-15144.6	-17792.7	-31420.9	-33084
86750	-121.708	-14931.9	-16383.9	-15430.2	-18040.8	-31047	-33618
87000	-67.337	-15626.6	-15309.5	-14707	-18623.7	-31062.5	-33137.1
87250	130.627	-15280.7	-16081.7	-15929.3	-17533.8	-31885.2	-33070.8
87500	140.376	-15039.9	-16256.4	-15805.7	-17219	-31586.9	-32874.4
87750	-133.348	-14695.2	-16502.1	-15325.5	-17394.9	-30818	-32966.4
88000	-3.934	-14704.3	-16149.4	-14945.6	-18158.4	-30409.3	-33544.5
88250	-90.882	-15152.4	-16596.6	-14732.3	-18129	-30591.4	-33927.9
88500	337.97	-15087.7	-16304.6	-15567.9	-17494.7	-31313	-33479.8
88750	-256.103	-14738.2	-16236.6	-14900	-18333.6	-30414.4	-33537.8
89000	109.069	-15273.4	-14928.2	-15045.3	-17243.1	-30946.5	-31652.6
89250	-119.014	-15004.3	-15142.9	-15120	-16906.8	-30795.8	-31259.1
89500	-94.601	-15235.7	-15464.4	-15032.5	-18281	-31048.4	-32870.6
89750	108.635	-15221.5	-15148.9	-15025.6	-18466	-31128	-32842.7
90000	-259.854	-14782.9	-15023.9	-15626.4	-16645.8	-31266.2	-30553
90250	-62.528	-15524.4	-14731.8	-14755.1	-17110.7	-30952.3	-31107.1
90500	132.593	-16301.5	-14244.8	-14816.1	-17647.9	-31887.2	-31255.7
90750	-66.196	-16353.5	-13678.9	-14656.2	-17741.6	-31835	-30529
91000	-232.055	-15825.2	-14948.4	-14420	-18118	-31058.5	-32021
91250	-36.577	-16073	-14248.6	-14604	-17683	-31459.8	-31112.2
91500	-356.346	-16181.3	-13944.1	-15705.7	-16500.6	-32631.8	-29343.6
91750	-138.476	-16221	-14203.9	-15200.5	-16667.7	-32251.1	-29903.5
92000	-149.943	-15451.7	-14868.1	-15278.2	-17162	-31460.2	-31149.8
92250	-12.505	-15670.6	-14792.8	-14486.1	-18029.8	-30857	-32109.9
92500	31.456	-16057.1	-14489.7	-14363.6	-18207.4	-31242.1	-31907.3
92750	-173.302	-16293.9	-14443.6	-14506.4	-18033.8	-31559	-31545.4
93000	-247.283	-16221.9	-14311.4	-14735.9	-17965.5	-31668.9	-31318.5
93250	-61.691	-16152.9	-13912.5	-14455.6	-17152.2	-31442.2	-30169.4
93500	-267.611	-16053.3	-14078.4	-14971.6	-17266.1	-31776.2	-30325.7
93750	-320.368	-16214.3	-14322.7	-14260.9	-17949.4	-31218.5	-31208.6
94000	-313.417	-15859	-14511.7	-14401.7	-17814.3	-31038.4	-31234.8
94250	-305.027	-15302	-14547.1	-15071.8	-17535.4	-31178.5	-30972.8
94500	23.494	-15657.1	-14699.5	-14237.9	-18181.6	-30406	-32393.6
94750	-102.114	-15369.5	-14821.4	-15105.8	-17097	-31171.1	-31120.4
95000	-300.203	-15494.3	-15139.7	-14571	-17863	-30817.6	-31950.2
95250	3.503	-15672.3	-15590.5	-15262.3	-18141.9	-31519.8	-33150.7
95500	-457.204	-15956.5	-15048.5	-14931.6	-17747.8	-31613.2	-31614
95750	-153.687	-15941.9	-14102.3	-15050.4	-16676.1	-31717.4	-29899.7
96000	-260.629	-15484.4	-15410.2	-14973	-17894.2	-31129.3	-32371.9
96250	-69.185	-15938.1	-14877.1	-15465.1	-17530	-32086.3	-31654.8
96500	153.335	-15523.4	-15515.4	-15299.7	-17846.5	-31479.7	-32858.6
96750	135.77	-16252.9	-14889.8	-15168.5	-17582.1	-32047.4	-31981.7
97000	-675.574	-16093.6	-15127.4	-14727.5	-18027.5	-31625.5	-31674.9
97250	-535.105	-15821.1	-14440.2	-14865.3	-17392.7	-31372.7	-30611.5
97500	-224.385	-16091.2	-14618.5	-14724.7	-18283.2	-31350.7	-32142.6
97750	-479.586	-16390.1	-14558.7	-14066.7	-18722.8	-31073	-32185.7
98000	72.828	-15987.9	-15119.1	-14659.6	-18561.8	-31268.9	-33132.2
98250	-73.566	-16113.4	-15172.7	-14684.2	-18316.3	-31502.4	-32710.7
98500	107.93	-16640.9	-13735.3	-14678.9	-17592.3	-31910.5	-30844.9
98750	-182.31	-16271.1	-14364.7	-14577	-17460.5	-31460.8	-31030.2
99000	-1.067	-16227.7	-13738.3	-14330.3	-17544.3	-31177.3	-30662.3
99250	61.253	-16612.2	-13306.2	-14792.1	-17103.8	-31997.3	-29878.3
99500	-279.128	-16488.3	-14145.3	-14146.6	-17686	-31276.9	-30910.2
99750	144.417	-16108.8	-14245.7	-14773.6	-17421.7	-31613.3	-31080.9
Average	-110.46
