# Supplementary material for: Inhibition of SARS-CoV-2 3CL protease by the anti-viral chimeric protein RetroMAD1
Source: Sci Rep. 2023 Nov 17;13:20178. doi: 10.1038/s41598-023-47511-z (PMC10656507; doi:10.1038/s41598-023-47511-z)
Supplement: Supplementary file 3 — Supplementary Information 3. [file 41598_2023_47511_MOESM3_ESM.csv]

Inhibition of SARS-CoV-2 3CL Protease by the Anti-viral Chimeric Protein RetroMAD1
Lee-Chin Chan1,2⸸, Aini Syahida Mat Yassim1,2,3⸸*, Abdullah Al Hadi Ahmad Fuaad4, Thean Chor Leow5,6,7, Suriana Sabri5,6, Radin Shafierul Radin Yahaya5, Awang Muhammad Sagaf Abu Bakar8*
1 Biovalence Sdn. Bhd., 22, Jalan SS 25/34, Taman Mayang, 47301 Petaling Jaya, Selangor, Malaysia.
2 Biovalence Technologies Pte. Ltd., #06-307 The Plaza, 7500A Beach Road, Singapore 199591.
3 School of Health Science, Universiti Sains Malaysia, 16150 Kubang Kerian, Kelantan, Malaysia.
4 Centre of Fundamental and Frontier Sciences in Self-Assembly (FSSA), Department of Chemistry, Faculty of Science, Universiti Malaya, 50603 Kuala Lumpur, Malaysia.
5 Department of Microbiology, Faculty of Biotechnology and Biomolecular Sciences, Universiti Putra Malaysia, 43400 UPM Serdang, Selangor, Malaysia.
6 Enzyme and Microbial Technology Research Center, Faculty of Biotechnology and Biomolecular Sciences, Universiti Putra Malaysia, 43400 UPM Serdang, Selangor, Malaysia.
7 Institute of Bioscience, Universiti Putra Malaysia, 43400 UPM Serdang, Selangor, Malaysia.
8Jabatan Perkhidmatan Veterinar, Aras 3, Blok B, Wisma Pertanian Sabah, Jalan Tasik, Luyang (Off Jln Maktab Gaya), Beg Berkunci 2051, 88999 Kota Kinabalu, Sabah, Malaysia.
⸸ These authors contributed equally to this work.
*Corresponding authors: syahida@biovalence.com (ASMY), awangsagaf@hotmail.com (AMSAB)
Dynamic Cross-Correlation Matrix for 638 selected units
1	0.936	0.85	0.775	0.603	0.605	0.616	0.618	0.584	0.562	0.57	0.564	0.538	0.504	0.48	0.449	0.414	0.306	0.194	0.096	-0.025	-0.134	-0.162	-0.155	-0.115	-0.027	0.085	0.234	0.27	0.373	0.362	0.405	0.383	0.292	0.267	0.252	0.261	0.176	0.069	-0.048	-0.12	-0.14	-0.219	-0.296	-0.323	-0.341	-0.38	-0.392	-0.396	-0.329
0.936	1	0.952	0.869	0.696	0.687	0.685	0.675	0.637	0.609	0.61	0.592	0.561	0.529	0.501	0.456	0.415	0.292	0.172	0.06	-0.069	-0.19	-0.211	-0.202	-0.162	-0.061	0.063	0.224	0.252	0.365	0.347	0.395	0.367	0.263	0.235	0.222	0.233	0.144	0.028	-0.103	-0.175	-0.199	-0.289	-0.366	-0.39	-0.406	-0.442	-0.46	-0.461	-0.376
0.85	0.952	1	0.918	0.796	0.766	0.737	0.702	0.655	0.613	0.593	0.558	0.519	0.487	0.446	0.384	0.339	0.196	0.072	-0.053	-0.185	-0.309	-0.31	-0.288	-0.255	-0.153	-0.02	0.143	0.157	0.276	0.245	0.296	0.261	0.139	0.109	0.1	0.12	0.036	-0.071	-0.222	-0.276	-0.312	-0.41	-0.465	-0.477	-0.481	-0.514	-0.538	-0.524	-0.409
0.775	0.869	0.918	1	0.901	0.868	0.846	0.824	0.79	0.755	0.727	0.683	0.66	0.636	0.579	0.525	0.497	0.359	0.242	0.111	-0.03	-0.164	-0.191	-0.166	-0.111	0.02	0.164	0.322	0.323	0.428	0.382	0.417	0.366	0.247	0.226	0.235	0.263	0.197	0.098	-0.079	-0.119	-0.159	-0.283	-0.344	-0.362	-0.381	-0.424	-0.445	-0.445	-0.326
0.603	0.696	0.796	0.901	1	0.957	0.929	0.885	0.835	0.79	0.726	0.655	0.649	0.632	0.546	0.483	0.467	0.31	0.199	0.069	-0.071	-0.197	-0.219	-0.187	-0.123	0.017	0.176	0.322	0.304	0.4	0.324	0.356	0.284	0.153	0.148	0.173	0.235	0.196	0.14	-0.047	-0.071	-0.158	-0.291	-0.323	-0.337	-0.341	-0.375	-0.391	-0.372	-0.202
0.605	0.687	0.766	0.868	0.957	1	0.976	0.932	0.887	0.846	0.797	0.724	0.718	0.707	0.62	0.556	0.538	0.382	0.26	0.123	-0.024	-0.162	-0.189	-0.163	-0.101	0.051	0.211	0.373	0.36	0.463	0.395	0.428	0.357	0.226	0.215	0.237	0.287	0.235	0.157	-0.038	-0.081	-0.147	-0.28	-0.334	-0.351	-0.357	-0.405	-0.428	-0.404	-0.267
0.616	0.685	0.737	0.846	0.929	0.976	1	0.975	0.937	0.907	0.863	0.798	0.8	0.791	0.71	0.655	0.639	0.49	0.367	0.233	0.082	-0.06	-0.102	-0.081	-0.01	0.148	0.312	0.479	0.472	0.573	0.507	0.537	0.465	0.341	0.332	0.356	0.407	0.353	0.27	0.077	0.016	-0.046	-0.181	-0.257	-0.283	-0.297	-0.35	-0.367	-0.349	-0.225
0.618	0.675	0.702	0.824	0.885	0.932	0.975	1	0.978	0.953	0.908	0.853	0.869	0.853	0.785	0.744	0.719	0.578	0.45	0.323	0.164	0.018	-0.045	-0.038	0.039	0.206	0.369	0.544	0.559	0.668	0.615	0.649	0.584	0.467	0.458	0.472	0.516	0.448	0.348	0.161	0.081	0.023	-0.104	-0.201	-0.237	-0.258	-0.316	-0.331	-0.317	-0.22
0.584	0.637	0.655	0.79	0.835	0.887	0.937	0.978	1	0.979	0.929	0.879	0.901	0.885	0.825	0.793	0.772	0.647	0.528	0.405	0.25	0.102	0.033	0.037	0.115	0.283	0.436	0.606	0.62	0.719	0.675	0.701	0.641	0.537	0.526	0.541	0.571	0.503	0.395	0.216	0.133	0.091	-0.033	-0.14	-0.183	-0.21	-0.276	-0.287	-0.271	-0.213
0.562	0.609	0.613	0.755	0.79	0.846	0.907	0.953	0.979	1	0.956	0.908	0.939	0.93	0.875	0.85	0.834	0.728	0.62	0.503	0.358	0.211	0.139	0.142	0.221	0.387	0.532	0.69	0.7	0.785	0.743	0.759	0.7	0.609	0.601	0.621	0.646	0.587	0.481	0.306	0.225	0.196	0.071	-0.042	-0.087	-0.125	-0.194	-0.203	-0.195	-0.151
0.57	0.61	0.593	0.727	0.726	0.797	0.863	0.908	0.929	0.956	1	0.963	0.957	0.954	0.918	0.89	0.87	0.778	0.671	0.56	0.416	0.27	0.193	0.189	0.267	0.429	0.566	0.724	0.742	0.826	0.796	0.807	0.757	0.675	0.664	0.681	0.693	0.628	0.506	0.338	0.245	0.239	0.122	-0.01	-0.056	-0.105	-0.174	-0.185	-0.19	-0.163
0.564	0.592	0.558	0.683	0.655	0.724	0.798	0.853	0.879	0.908	0.963	1	0.961	0.926	0.917	0.905	0.875	0.794	0.688	0.591	0.451	0.315	0.235	0.219	0.289	0.441	0.57	0.727	0.76	0.846	0.829	0.845	0.804	0.732	0.721	0.73	0.736	0.661	0.534	0.387	0.28	0.276	0.174	0.028	-0.03	-0.092	-0.157	-0.157	-0.169	-0.156
0.538	0.561	0.519	0.66	0.649	0.718	0.8	0.869	0.901	0.939	0.957	0.961	1	0.966	0.941	0.945	0.921	0.844	0.744	0.652	0.513	0.378	0.283	0.264	0.347	0.504	0.633	0.785	0.82	0.898	0.878	0.89	0.847	0.781	0.774	0.786	0.797	0.732	0.613	0.464	0.356	0.347	0.244	0.099	0.04	-0.018	-0.089	-0.088	-0.095	-0.092
0.504	0.529	0.487	0.636	0.632	0.707	0.791	0.853	0.885	0.93	0.954	0.926	0.966	1	0.963	0.944	0.941	0.873	0.788	0.694	0.564	0.427	0.335	0.329	0.419	0.572	0.694	0.829	0.843	0.901	0.875	0.868	0.821	0.761	0.757	0.781	0.79	0.744	0.635	0.485	0.392	0.396	0.289	0.153	0.103	0.041	-0.031	-0.031	-0.05	-0.048
0.48	0.501	0.446	0.579	0.546	0.62	0.71	0.785	0.825	0.875	0.918	0.917	0.941	0.963	1	0.976	0.958	0.907	0.824	0.741	0.616	0.483	0.387	0.37	0.452	0.6	0.708	0.843	0.871	0.931	0.92	0.915	0.881	0.835	0.827	0.843	0.837	0.78	0.655	0.519	0.42	0.437	0.344	0.191	0.132	0.058	-0.007	-0.006	-0.038	-0.059
0.449	0.456	0.384	0.525	0.483	0.556	0.655	0.744	0.793	0.85	0.89	0.905	0.945	0.944	0.976	1	0.98	0.943	0.866	0.801	0.681	0.56	0.454	0.427	0.508	0.65	0.75	0.876	0.917	0.972	0.966	0.959	0.93	0.897	0.894	0.907	0.901	0.845	0.725	0.605	0.498	0.514	0.431	0.271	0.203	0.128	0.06	0.067	0.04	0.002
0.414	0.415	0.339	0.497	0.467	0.538	0.639	0.719	0.772	0.834	0.87	0.875	0.921	0.941	0.958	0.98	1	0.973	0.915	0.852	0.744	0.626	0.521	0.504	0.593	0.729	0.821	0.926	0.949	0.971	0.957	0.932	0.898	0.876	0.879	0.907	0.903	0.873	0.772	0.651	0.564	0.586	0.497	0.351	0.284	0.206	0.139	0.15	0.119	0.077
0.306	0.292	0.196	0.359	0.31	0.382	0.49	0.578	0.647	0.728	0.778	0.794	0.844	0.873	0.907	0.943	0.973	1	0.974	0.934	0.855	0.757	0.654	0.635	0.717	0.829	0.889	0.956	0.971	0.959	0.956	0.913	0.889	0.899	0.906	0.94	0.922	0.912	0.825	0.736	0.665	0.707	0.634	0.492	0.424	0.338	0.276	0.291	0.247	0.172
0.194	0.172	0.072	0.242	0.199	0.26	0.367	0.45	0.528	0.62	0.671	0.688	0.744	0.788	0.824	0.866	0.915	0.974	1	0.978	0.928	0.851	0.755	0.745	0.826	0.913	0.944	0.965	0.957	0.908	0.901	0.837	0.813	0.849	0.864	0.911	0.891	0.915	0.86	0.793	0.753	0.804	0.739	0.621	0.558	0.471	0.417	0.436	0.385	0.295
0.096	0.06	-0.053	0.111	0.069	0.123	0.233	0.323	0.405	0.503	0.56	0.591	0.652	0.694	0.741	0.801	0.852	0.934	0.978	1	0.973	0.922	0.821	0.798	0.875	0.94	0.947	0.939	0.935	0.868	0.867	0.798	0.782	0.841	0.865	0.911	0.891	0.93	0.895	0.861	0.826	0.879	0.832	0.72	0.652	0.561	0.517	0.545	0.486	0.387
-0.025	-0.069	-0.185	-0.03	-0.071	-0.024	0.082	0.164	0.25	0.358	0.416	0.451	0.513	0.564	0.616	0.681	0.744	0.855	0.928	0.973	1	0.976	0.888	0.868	0.936	0.966	0.935	0.882	0.86	0.764	0.767	0.684	0.674	0.757	0.785	0.836	0.811	0.875	0.87	0.868	0.857	0.923	0.893	0.8	0.737	0.647	0.611	0.643	0.58	0.471
-0.134	-0.19	-0.309	-0.164	-0.197	-0.162	-0.06	0.018	0.102	0.211	0.27	0.315	0.378	0.427	0.483	0.56	0.626	0.757	0.851	0.922	0.976	1	0.929	0.896	0.943	0.938	0.883	0.8	0.775	0.663	0.67	0.583	0.578	0.681	0.715	0.766	0.743	0.824	0.849	0.881	0.887	0.949	0.937	0.867	0.804	0.716	0.693	0.731	0.667	0.561
-0.162	-0.211	-0.31	-0.191	-0.219	-0.189	-0.102	-0.045	0.033	0.139	0.193	0.235	0.283	0.335	0.387	0.454	0.521	0.654	0.755	0.821	0.888	0.929	1	0.946	0.909	0.867	0.802	0.707	0.666	0.546	0.548	0.461	0.453	0.556	0.588	0.642	0.616	0.704	0.738	0.768	0.797	0.866	0.851	0.799	0.738	0.648	0.63	0.672	0.61	0.521
-0.155	-0.202	-0.288	-0.166	-0.187	-0.163	-0.081	-0.038	0.037	0.142	0.189	0.219	0.264	0.329	0.37	0.427	0.504	0.635	0.745	0.798	0.868	0.896	0.946	1	0.936	0.881	0.816	0.707	0.643	0.516	0.507	0.411	0.396	0.494	0.527	0.591	0.571	0.671	0.716	0.744	0.785	0.855	0.834	0.802	0.752	0.674	0.652	0.69	0.631	0.549
-0.115	-0.162	-0.255	-0.111	-0.123	-0.101	-0.01	0.039	0.115	0.221	0.267	0.289	0.347	0.419	0.452	0.508	0.593	0.717	0.826	0.875	0.936	0.943	0.909	0.936	1	0.964	0.908	0.804	0.733	0.602	0.587	0.484	0.465	0.562	0.596	0.666	0.652	0.76	0.809	0.824	0.857	0.923	0.891	0.847	0.797	0.715	0.688	0.729	0.669	0.586
-0.027	-0.061	-0.153	0.02	0.017	0.051	0.148	0.206	0.283	0.387	0.429	0.441	0.504	0.572	0.6	0.65	0.729	0.829	0.913	0.94	0.966	0.938	0.867	0.881	0.964	1	0.972	0.899	0.837	0.73	0.711	0.617	0.592	0.665	0.697	0.764	0.754	0.844	0.865	0.842	0.856	0.913	0.863	0.794	0.74	0.656	0.621	0.653	0.594	0.517
0.085	0.063	-0.02	0.164	0.176	0.211	0.312	0.369	0.436	0.532	0.566	0.57	0.633	0.694	0.708	0.75	0.821	0.889	0.944	0.947	0.935	0.883	0.802	0.816	0.908	0.972	1	0.959	0.902	0.817	0.785	0.704	0.667	0.715	0.745	0.813	0.818	0.892	0.899	0.843	0.84	0.877	0.806	0.726	0.667	0.585	0.544	0.572	0.521	0.473
0.234	0.224	0.143	0.322	0.322	0.373	0.479	0.544	0.606	0.69	0.724	0.727	0.785	0.829	0.843	0.876	0.926	0.956	0.965	0.939	0.882	0.8	0.707	0.707	0.804	0.899	0.959	1	0.965	0.917	0.887	0.829	0.789	0.807	0.828	0.883	0.89	0.925	0.888	0.798	0.758	0.784	0.701	0.589	0.522	0.439	0.386	0.411	0.37	0.325
0.27	0.252	0.157	0.323	0.304	0.36	0.472	0.559	0.62	0.7	0.742	0.76	0.82	0.843	0.871	0.917	0.949	0.971	0.957	0.935	0.86	0.775	0.666	0.643	0.733	0.837	0.902	0.965	1	0.963	0.945	0.901	0.869	0.884	0.903	0.942	0.948	0.949	0.885	0.804	0.732	0.751	0.681	0.551	0.475	0.391	0.339	0.363	0.322	0.273
0.373	0.365	0.276	0.428	0.4	0.463	0.573	0.668	0.719	0.785	0.826	0.846	0.898	0.901	0.931	0.972	0.971	0.959	0.908	0.868	0.764	0.663	0.546	0.516	0.602	0.73	0.817	0.917	0.963	1	0.984	0.964	0.933	0.921	0.932	0.955	0.962	0.924	0.83	0.73	0.628	0.635	0.561	0.41	0.333	0.254	0.196	0.213	0.179	0.141
0.362	0.347	0.245	0.382	0.324	0.395	0.507	0.615	0.675	0.743	0.796	0.829	0.878	0.875	0.92	0.966	0.957	0.956	0.901	0.867	0.767	0.67	0.548	0.507	0.587	0.711	0.785	0.887	0.945	0.984	1	0.984	0.968	0.963	0.967	0.974	0.961	0.909	0.799	0.715	0.6	0.623	0.565	0.401	0.324	0.241	0.182	0.198	0.16	0.093
0.405	0.395	0.296	0.417	0.356	0.428	0.537	0.649	0.701	0.759	0.807	0.845	0.89	0.868	0.915	0.959	0.932	0.913	0.837	0.798	0.684	0.583	0.461	0.411	0.484	0.617	0.704	0.829	0.901	0.964	0.984	1	0.984	0.962	0.961	0.952	0.942	0.867	0.745	0.657	0.524	0.535	0.48	0.306	0.226	0.147	0.09	0.106	0.074	0.019
0.383	0.367	0.261	0.366	0.284	0.357	0.465	0.584	0.641	0.7	0.757	0.804	0.847	0.821	0.881	0.93	0.898	0.889	0.813	0.782	0.674	0.578	0.453	0.396	0.465	0.592	0.667	0.789	0.869	0.933	0.968	0.984	1	0.976	0.966	0.946	0.924	0.842	0.71	0.636	0.498	0.52	0.479	0.301	0.222	0.14	0.086	0.101	0.068	-0.007
0.292	0.263	0.139	0.247	0.153	0.226	0.341	0.467	0.537	0.609	0.675	0.732	0.781	0.761	0.835	0.897	0.876	0.899	0.849	0.841	0.757	0.681	0.556	0.494	0.562	0.665	0.715	0.807	0.884	0.921	0.963	0.962	0.976	1	0.989	0.972	0.941	0.876	0.76	0.714	0.588	0.622	0.594	0.42	0.34	0.251	0.201	0.22	0.175	0.079
0.267	0.235	0.109	0.226	0.148	0.215	0.332	0.458	0.526	0.601	0.664	0.721	0.774	0.757	0.827	0.894	0.879	0.906	0.864	0.865	0.785	0.715	0.588	0.527	0.596	0.697	0.745	0.828	0.903	0.932	0.967	0.961	0.966	0.989	1	0.987	0.962	0.906	0.804	0.76	0.637	0.665	0.637	0.468	0.385	0.297	0.25	0.274	0.229	0.138
0.252	0.222	0.1	0.235	0.173	0.237	0.356	0.472	0.541	0.621	0.681	0.73	0.786	0.781	0.843	0.907	0.907	0.94	0.911	0.911	0.836	0.766	0.642	0.591	0.666	0.764	0.813	0.883	0.942	0.955	0.974	0.952	0.946	0.972	0.987	1	0.981	0.943	0.854	0.802	0.696	0.723	0.684	0.526	0.443	0.355	0.306	0.33	0.285	0.201
0.261	0.233	0.12	0.263	0.235	0.287	0.407	0.516	0.571	0.646	0.693	0.736	0.797	0.79	0.837	0.901	0.903	0.922	0.891	0.891	0.811	0.743	0.616	0.571	0.652	0.754	0.818	0.89	0.948	0.962	0.961	0.942	0.924	0.941	0.962	0.981	1	0.969	0.894	0.834	0.729	0.729	0.684	0.537	0.451	0.368	0.324	0.352	0.314	0.263
0.176	0.144	0.036	0.197	0.196	0.235	0.353	0.448	0.503	0.587	0.628	0.661	0.732	0.744	0.78	0.845	0.873	0.912	0.915	0.93	0.875	0.824	0.704	0.671	0.76	0.844	0.892	0.925	0.949	0.924	0.909	0.867	0.842	0.876	0.906	0.943	0.969	1	0.96	0.905	0.831	0.829	0.779	0.657	0.571	0.487	0.447	0.486	0.445	0.403
0.069	0.028	-0.071	0.098	0.14	0.157	0.27	0.348	0.395	0.481	0.506	0.534	0.613	0.635	0.655	0.725	0.772	0.825	0.86	0.895	0.87	0.849	0.738	0.716	0.809	0.865	0.899	0.888	0.885	0.83	0.799	0.745	0.71	0.76	0.804	0.854	0.894	0.96	1	0.96	0.913	0.893	0.844	0.759	0.677	0.601	0.572	0.622	0.584	0.57
-0.048	-0.103	-0.222	-0.079	-0.047	-0.038	0.077	0.161	0.216	0.306	0.338	0.387	0.464	0.485	0.519	0.605	0.651	0.736	0.793	0.861	0.868	0.881	0.768	0.744	0.824	0.842	0.843	0.798	0.804	0.73	0.715	0.657	0.636	0.714	0.76	0.802	0.834	0.905	0.96	1	0.953	0.93	0.913	0.842	0.757	0.682	0.669	0.728	0.685	0.649
-0.12	-0.175	-0.276	-0.119	-0.071	-0.081	0.016	0.081	0.133	0.225	0.245	0.28	0.356	0.392	0.42	0.498	0.564	0.665	0.753	0.826	0.857	0.887	0.797	0.785	0.857	0.856	0.84	0.758	0.732	0.628	0.6	0.524	0.498	0.588	0.637	0.696	0.729	0.831	0.913	0.953	1	0.958	0.931	0.908	0.848	0.788	0.78	0.821	0.773	0.748
-0.14	-0.199	-0.312	-0.159	-0.158	-0.147	-0.046	0.023	0.091	0.196	0.239	0.276	0.347	0.396	0.437	0.514	0.586	0.707	0.804	0.879	0.923	0.949	0.866	0.855	0.923	0.913	0.877	0.784	0.751	0.635	0.623	0.535	0.52	0.622	0.665	0.723	0.729	0.829	0.893	0.93	0.958	1	0.971	0.926	0.869	0.794	0.772	0.811	0.751	0.683
-0.219	-0.289	-0.41	-0.283	-0.291	-0.28	-0.181	-0.104	-0.033	0.071	0.122	0.174	0.244	0.289	0.344	0.431	0.497	0.634	0.739	0.832	0.893	0.937	0.851	0.834	0.891	0.863	0.806	0.701	0.681	0.561	0.565	0.48	0.479	0.594	0.637	0.684	0.684	0.779	0.844	0.913	0.931	0.971	1	0.953	0.893	0.816	0.8	0.845	0.785	0.693
-0.296	-0.366	-0.465	-0.344	-0.323	-0.334	-0.257	-0.201	-0.14	-0.042	-0.01	0.028	0.099	0.153	0.191	0.271	0.351	0.492	0.621	0.72	0.8	0.867	0.799	0.802	0.847	0.794	0.726	0.589	0.551	0.41	0.401	0.306	0.301	0.42	0.468	0.526	0.537	0.657	0.759	0.842	0.908	0.926	0.953	1	0.962	0.903	0.893	0.932	0.881	0.806
-0.323	-0.39	-0.477	-0.362	-0.337	-0.351	-0.283	-0.237	-0.183	-0.087	-0.056	-0.03	0.04	0.103	0.132	0.203	0.284	0.424	0.558	0.652	0.737	0.804	0.738	0.752	0.797	0.74	0.667	0.522	0.475	0.333	0.324	0.226	0.222	0.34	0.385	0.443	0.451	0.571	0.677	0.757	0.848	0.869	0.893	0.962	1	0.964	0.944	0.937	0.873	0.798
-0.341	-0.406	-0.481	-0.381	-0.341	-0.357	-0.297	-0.258	-0.21	-0.125	-0.105	-0.092	-0.018	0.041	0.058	0.128	0.206	0.338	0.471	0.561	0.647	0.716	0.648	0.674	0.715	0.656	0.585	0.439	0.391	0.254	0.241	0.147	0.14	0.251	0.297	0.355	0.368	0.487	0.601	0.682	0.788	0.794	0.816	0.903	0.964	1	0.964	0.922	0.89	0.809
-0.38	-0.442	-0.514	-0.424	-0.375	-0.405	-0.35	-0.316	-0.276	-0.194	-0.174	-0.157	-0.089	-0.031	-0.007	0.06	0.139	0.276	0.417	0.517	0.611	0.693	0.63	0.652	0.688	0.621	0.544	0.386	0.339	0.196	0.182	0.09	0.086	0.201	0.25	0.306	0.324	0.447	0.572	0.669	0.78	0.772	0.8	0.893	0.944	0.964	1	0.961	0.902	0.85
-0.392	-0.46	-0.538	-0.445	-0.391	-0.428	-0.367	-0.331	-0.287	-0.203	-0.185	-0.157	-0.088	-0.031	-0.006	0.067	0.15	0.291	0.436	0.545	0.643	0.731	0.672	0.69	0.729	0.653	0.572	0.411	0.363	0.213	0.198	0.106	0.101	0.22	0.274	0.33	0.352	0.486	0.622	0.728	0.821	0.811	0.845	0.932	0.937	0.922	0.961	1	0.95	0.897
-0.396	-0.461	-0.524	-0.445	-0.372	-0.404	-0.349	-0.317	-0.271	-0.195	-0.19	-0.169	-0.095	-0.05	-0.038	0.04	0.119	0.247	0.385	0.486	0.58	0.667	0.61	0.631	0.669	0.594	0.521	0.37	0.322	0.179	0.16	0.074	0.068	0.175	0.229	0.285	0.314	0.445	0.584	0.685	0.773	0.751	0.785	0.881	0.873	0.89	0.902	0.95	1	0.898
-0.329	-0.376	-0.409	-0.326	-0.202	-0.267	-0.225	-0.22	-0.213	-0.151	-0.163	-0.156	-0.092	-0.048	-0.059	0.002	0.077	0.172	0.295	0.387	0.471	0.561	0.521	0.549	0.586	0.517	0.473	0.325	0.273	0.141	0.093	0.019	-0.007	0.079	0.138	0.201	0.263	0.403	0.57	0.649	0.748	0.683	0.693	0.806	0.798	0.809	0.85	0.897	0.898	1
-0.28	-0.342	-0.415	-0.331	-0.233	-0.282	-0.218	-0.178	-0.164	-0.101	-0.103	-0.09	-0.009	0.034	0.037	0.106	0.17	0.262	0.37	0.462	0.525	0.597	0.499	0.523	0.586	0.539	0.502	0.379	0.363	0.251	0.22	0.156	0.14	0.226	0.283	0.331	0.387	0.498	0.63	0.716	0.769	0.709	0.735	0.811	0.797	0.804	0.843	0.882	0.862	0.922
-0.318	-0.364	-0.391	-0.31	-0.192	-0.258	-0.216	-0.221	-0.214	-0.158	-0.152	-0.109	-0.087	-0.067	-0.049	0.014	0.072	0.168	0.273	0.378	0.465	0.569	0.573	0.566	0.566	0.495	0.447	0.315	0.266	0.143	0.105	0.043	0.02	0.109	0.164	0.217	0.273	0.403	0.554	0.643	0.719	0.653	0.667	0.732	0.677	0.647	0.703	0.766	0.738	0.841
-0.352	-0.419	-0.493	-0.409	-0.331	-0.378	-0.312	-0.272	-0.241	-0.169	-0.151	-0.097	-0.042	-0.02	0.023	0.108	0.165	0.286	0.399	0.521	0.605	0.706	0.657	0.639	0.662	0.596	0.534	0.402	0.385	0.26	0.244	0.179	0.172	0.283	0.339	0.381	0.423	0.537	0.668	0.78	0.825	0.777	0.821	0.856	0.797	0.758	0.808	0.87	0.828	0.849
-0.32	-0.397	-0.501	-0.412	-0.374	-0.397	-0.315	-0.251	-0.2	-0.117	-0.092	-0.027	0.035	0.053	0.111	0.205	0.258	0.387	0.493	0.614	0.689	0.778	0.7	0.671	0.709	0.655	0.589	0.472	0.47	0.353	0.355	0.292	0.294	0.411	0.462	0.495	0.518	0.614	0.716	0.834	0.858	0.826	0.877	0.882	0.814	0.758	0.792	0.858	0.816	0.763
-0.26	-0.348	-0.473	-0.385	-0.372	-0.397	-0.31	-0.23	-0.182	-0.102	-0.069	0.002	0.067	0.077	0.143	0.238	0.28	0.4	0.492	0.611	0.671	0.75	0.651	0.609	0.657	0.615	0.554	0.457	0.481	0.383	0.397	0.346	0.355	0.467	0.514	0.535	0.551	0.625	0.701	0.813	0.812	0.786	0.846	0.826	0.757	0.691	0.723	0.791	0.731	0.668
-0.343	-0.424	-0.539	-0.461	-0.452	-0.476	-0.393	-0.321	-0.265	-0.179	-0.136	-0.063	-0.003	0.016	0.088	0.185	0.234	0.379	0.491	0.621	0.705	0.797	0.73	0.689	0.713	0.653	0.572	0.448	0.456	0.335	0.351	0.286	0.3	0.426	0.473	0.501	0.509	0.598	0.687	0.808	0.822	0.822	0.886	0.874	0.813	0.747	0.78	0.842	0.778	0.714
-0.339	-0.416	-0.53	-0.442	-0.447	-0.458	-0.375	-0.304	-0.235	-0.14	-0.095	-0.025	0.034	0.06	0.133	0.228	0.285	0.438	0.556	0.679	0.766	0.851	0.786	0.75	0.778	0.719	0.634	0.507	0.499	0.372	0.388	0.312	0.325	0.454	0.5	0.534	0.532	0.627	0.712	0.829	0.849	0.864	0.921	0.91	0.849	0.782	0.806	0.862	0.804	0.712
-0.263	-0.343	-0.476	-0.384	-0.418	-0.41	-0.316	-0.226	-0.15	-0.054	0.001	0.079	0.138	0.156	0.237	0.336	0.382	0.525	0.622	0.736	0.801	0.867	0.783	0.734	0.77	0.732	0.658	0.559	0.576	0.47	0.5	0.436	0.454	0.576	0.615	0.637	0.624	0.692	0.742	0.849	0.84	0.861	0.918	0.873	0.801	0.717	0.73	0.79	0.725	0.609
-0.255	-0.328	-0.461	-0.376	-0.415	-0.409	-0.317	-0.233	-0.166	-0.073	-0.008	0.074	0.128	0.145	0.226	0.323	0.365	0.508	0.602	0.717	0.784	0.856	0.784	0.727	0.754	0.713	0.638	0.542	0.56	0.455	0.487	0.425	0.446	0.567	0.604	0.625	0.61	0.675	0.722	0.827	0.815	0.843	0.899	0.846	0.776	0.683	0.698	0.758	0.679	0.591
-0.278	-0.353	-0.482	-0.398	-0.43	-0.423	-0.334	-0.253	-0.19	-0.094	-0.03	0.045	0.104	0.126	0.205	0.301	0.348	0.497	0.599	0.714	0.789	0.861	0.791	0.742	0.767	0.724	0.644	0.537	0.547	0.435	0.462	0.393	0.413	0.537	0.577	0.603	0.587	0.661	0.715	0.814	0.809	0.848	0.897	0.855	0.796	0.715	0.73	0.775	0.694	0.619
-0.219	-0.291	-0.427	-0.333	-0.375	-0.354	-0.258	-0.17	-0.101	0	0.068	0.141	0.201	0.223	0.302	0.396	0.441	0.583	0.673	0.775	0.834	0.889	0.808	0.759	0.79	0.765	0.697	0.608	0.625	0.523	0.551	0.484	0.501	0.618	0.655	0.679	0.659	0.722	0.757	0.839	0.822	0.865	0.904	0.845	0.784	0.697	0.704	0.748	0.668	0.581
-0.151	-0.219	-0.364	-0.272	-0.349	-0.311	-0.211	-0.107	-0.027	0.073	0.148	0.224	0.284	0.3	0.385	0.479	0.513	0.646	0.718	0.805	0.844	0.877	0.781	0.727	0.767	0.757	0.699	0.636	0.672	0.59	0.632	0.573	0.596	0.707	0.732	0.747	0.713	0.749	0.747	0.819	0.783	0.837	0.871	0.788	0.729	0.641	0.635	0.671	0.594	0.475
-0.086	-0.15	-0.294	-0.188	-0.271	-0.227	-0.119	-0.006	0.08	0.181	0.256	0.334	0.392	0.405	0.492	0.583	0.611	0.733	0.787	0.861	0.88	0.892	0.789	0.731	0.783	0.793	0.749	0.71	0.748	0.681	0.726	0.671	0.691	0.792	0.814	0.826	0.787	0.809	0.785	0.836	0.786	0.843	0.862	0.756	0.69	0.597	0.578	0.614	0.541	0.408
-0.128	-0.189	-0.328	-0.223	-0.311	-0.261	-0.157	-0.054	0.039	0.144	0.219	0.29	0.346	0.372	0.46	0.547	0.586	0.72	0.792	0.866	0.901	0.916	0.827	0.778	0.822	0.822	0.764	0.707	0.727	0.643	0.687	0.621	0.641	0.749	0.77	0.79	0.742	0.78	0.761	0.817	0.784	0.858	0.877	0.78	0.717	0.626	0.604	0.638	0.568	0.415
-0.163	-0.226	-0.359	-0.252	-0.32	-0.278	-0.18	-0.088	0	0.107	0.179	0.245	0.302	0.336	0.417	0.504	0.553	0.694	0.781	0.862	0.911	0.941	0.865	0.817	0.856	0.845	0.78	0.704	0.71	0.609	0.643	0.569	0.586	0.698	0.724	0.753	0.714	0.771	0.776	0.837	0.825	0.891	0.911	0.833	0.771	0.682	0.665	0.702	0.632	0.499
-0.07	-0.13	-0.266	-0.139	-0.209	-0.158	-0.049	0.052	0.141	0.247	0.318	0.377	0.438	0.47	0.546	0.628	0.673	0.795	0.862	0.925	0.948	0.948	0.854	0.812	0.866	0.882	0.841	0.792	0.804	0.72	0.751	0.682	0.691	0.789	0.813	0.841	0.803	0.846	0.83	0.863	0.83	0.895	0.897	0.796	0.729	0.637	0.609	0.644	0.577	0.447
0.015	-0.033	-0.164	-0.025	-0.104	-0.044	0.064	0.162	0.255	0.36	0.43	0.477	0.536	0.574	0.642	0.713	0.759	0.867	0.923	0.963	0.97	0.942	0.85	0.814	0.873	0.913	0.884	0.855	0.86	0.785	0.809	0.739	0.742	0.825	0.843	0.876	0.834	0.87	0.833	0.835	0.801	0.877	0.86	0.745	0.681	0.588	0.547	0.574	0.508	0.374
0.122	0.085	-0.04	0.107	0.026	0.089	0.2	0.304	0.393	0.491	0.559	0.601	0.657	0.687	0.753	0.815	0.85	0.932	0.96	0.974	0.944	0.889	0.786	0.75	0.82	0.887	0.891	0.899	0.916	0.868	0.89	0.831	0.83	0.891	0.903	0.932	0.892	0.903	0.84	0.812	0.758	0.827	0.794	0.662	0.594	0.502	0.452	0.474	0.413	0.29
0.181	0.153	0.042	0.195	0.12	0.187	0.296	0.393	0.479	0.571	0.637	0.668	0.716	0.753	0.81	0.856	0.891	0.958	0.972	0.961	0.916	0.843	0.743	0.719	0.791	0.872	0.891	0.917	0.929	0.891	0.907	0.849	0.841	0.886	0.893	0.925	0.884	0.888	0.813	0.763	0.708	0.778	0.729	0.595	0.532	0.442	0.387	0.403	0.343	0.23
0.258	0.238	0.135	0.293	0.227	0.296	0.4	0.491	0.574	0.657	0.707	0.731	0.779	0.808	0.848	0.89	0.919	0.962	0.956	0.926	0.863	0.777	0.677	0.657	0.732	0.828	0.869	0.921	0.934	0.912	0.92	0.874	0.857	0.882	0.886	0.916	0.888	0.883	0.804	0.737	0.676	0.722	0.659	0.526	0.453	0.374	0.313	0.333	0.297	0.196
0.233	0.218	0.13	0.29	0.245	0.315	0.41	0.489	0.568	0.65	0.69	0.703	0.752	0.788	0.82	0.854	0.888	0.926	0.925	0.89	0.833	0.747	0.658	0.648	0.72	0.812	0.852	0.897	0.895	0.87	0.87	0.82	0.797	0.819	0.823	0.859	0.833	0.838	0.768	0.693	0.647	0.698	0.627	0.514	0.457	0.389	0.322	0.331	0.302	0.208
0.252	0.242	0.167	0.323	0.289	0.337	0.43	0.507	0.58	0.654	0.694	0.703	0.751	0.782	0.807	0.84	0.873	0.905	0.897	0.86	0.802	0.716	0.627	0.613	0.693	0.785	0.827	0.875	0.876	0.856	0.854	0.805	0.784	0.798	0.802	0.838	0.816	0.819	0.748	0.669	0.614	0.669	0.596	0.478	0.422	0.354	0.29	0.302	0.28	0.197
0.193	0.175	0.084	0.236	0.181	0.234	0.335	0.429	0.515	0.597	0.655	0.681	0.724	0.753	0.802	0.846	0.874	0.926	0.925	0.903	0.851	0.771	0.677	0.652	0.724	0.811	0.836	0.879	0.893	0.87	0.884	0.834	0.826	0.858	0.86	0.888	0.848	0.844	0.76	0.701	0.634	0.705	0.651	0.507	0.441	0.352	0.297	0.315	0.265	0.159
0.159	0.128	0.017	0.157	0.07	0.141	0.246	0.346	0.436	0.528	0.6	0.638	0.683	0.712	0.775	0.826	0.853	0.924	0.935	0.931	0.893	0.823	0.724	0.693	0.761	0.835	0.843	0.872	0.891	0.858	0.885	0.831	0.835	0.882	0.884	0.907	0.857	0.854	0.771	0.731	0.663	0.748	0.709	0.565	0.501	0.408	0.353	0.37	0.313	0.183
0.166	0.131	0.003	0.134	0.028	0.101	0.213	0.326	0.416	0.509	0.585	0.636	0.683	0.699	0.776	0.836	0.849	0.921	0.926	0.933	0.892	0.829	0.722	0.677	0.743	0.817	0.825	0.857	0.894	0.872	0.908	0.864	0.875	0.927	0.927	0.94	0.889	0.872	0.785	0.757	0.676	0.753	0.725	0.571	0.501	0.404	0.351	0.371	0.308	0.177
0.08	0.034	-0.104	0.016	-0.1	-0.034	0.079	0.198	0.291	0.389	0.468	0.532	0.583	0.595	0.687	0.758	0.773	0.866	0.887	0.916	0.894	0.853	0.748	0.695	0.753	0.808	0.795	0.804	0.846	0.811	0.858	0.811	0.832	0.906	0.908	0.916	0.86	0.849	0.775	0.776	0.7	0.778	0.772	0.625	0.555	0.457	0.415	0.44	0.369	0.227
0.048	-0.005	-0.149	-0.029	-0.133	-0.073	0.043	0.167	0.259	0.356	0.432	0.502	0.557	0.564	0.657	0.737	0.751	0.848	0.873	0.914	0.895	0.866	0.754	0.698	0.757	0.806	0.791	0.794	0.841	0.805	0.851	0.806	0.826	0.905	0.915	0.921	0.874	0.866	0.803	0.815	0.736	0.803	0.803	0.66	0.587	0.49	0.452	0.482	0.415	0.275
0.043	-0.015	-0.164	-0.06	-0.171	-0.111	0.006	0.135	0.226	0.32	0.399	0.477	0.532	0.528	0.626	0.713	0.717	0.813	0.832	0.881	0.861	0.837	0.724	0.659	0.714	0.758	0.741	0.749	0.81	0.783	0.837	0.801	0.829	0.909	0.917	0.913	0.865	0.847	0.778	0.8	0.712	0.774	0.786	0.639	0.564	0.468	0.434	0.465	0.4	0.256
0.029	-0.032	-0.181	-0.076	-0.171	-0.118	0	0.131	0.215	0.307	0.381	0.461	0.521	0.511	0.606	0.698	0.701	0.795	0.814	0.87	0.852	0.836	0.718	0.651	0.707	0.748	0.734	0.741	0.807	0.78	0.829	0.796	0.82	0.899	0.915	0.912	0.876	0.861	0.803	0.83	0.739	0.786	0.801	0.66	0.581	0.487	0.459	0.495	0.434	0.303
-0.001	-0.067	-0.213	-0.101	-0.17	-0.128	-0.008	0.12	0.201	0.292	0.357	0.434	0.499	0.49	0.577	0.671	0.68	0.774	0.801	0.866	0.853	0.847	0.726	0.664	0.724	0.759	0.746	0.742	0.803	0.767	0.806	0.77	0.787	0.866	0.891	0.895	0.876	0.874	0.838	0.87	0.786	0.818	0.832	0.705	0.623	0.538	0.514	0.554	0.502	0.383
0.007	-0.061	-0.201	-0.094	-0.138	-0.105	0.016	0.144	0.213	0.297	0.352	0.43	0.5	0.479	0.559	0.657	0.66	0.739	0.755	0.823	0.802	0.8	0.678	0.614	0.67	0.709	0.707	0.713	0.784	0.76	0.791	0.766	0.778	0.849	0.878	0.878	0.879	0.873	0.844	0.878	0.784	0.792	0.806	0.68	0.593	0.513	0.496	0.539	0.495	0.401
0	-0.067	-0.198	-0.081	-0.09	-0.069	0.051	0.167	0.226	0.307	0.347	0.418	0.494	0.474	0.54	0.638	0.645	0.717	0.736	0.805	0.785	0.79	0.666	0.608	0.67	0.708	0.716	0.716	0.779	0.75	0.767	0.742	0.742	0.809	0.845	0.852	0.873	0.882	0.877	0.908	0.822	0.804	0.812	0.704	0.614	0.538	0.528	0.578	0.538	0.481
0.068	0.009	-0.108	0.001	0.026	0.045	0.159	0.264	0.303	0.367	0.394	0.454	0.532	0.51	0.559	0.646	0.65	0.689	0.69	0.747	0.709	0.702	0.572	0.521	0.592	0.644	0.676	0.697	0.763	0.751	0.752	0.738	0.727	0.768	0.808	0.817	0.856	0.863	0.857	0.871	0.772	0.732	0.732	0.628	0.534	0.469	0.46	0.508	0.474	0.456
0.013	-0.028	-0.125	-0.012	0.054	0.047	0.154	0.247	0.267	0.326	0.332	0.388	0.467	0.445	0.477	0.566	0.575	0.608	0.616	0.681	0.649	0.66	0.535	0.49	0.568	0.607	0.644	0.647	0.704	0.685	0.669	0.656	0.634	0.675	0.723	0.739	0.8	0.824	0.86	0.879	0.789	0.721	0.717	0.641	0.553	0.5	0.503	0.554	0.528	0.552
0.029	-0.013	-0.108	0.029	0.107	0.101	0.208	0.29	0.314	0.382	0.389	0.432	0.512	0.505	0.527	0.611	0.635	0.674	0.695	0.752	0.726	0.73	0.617	0.581	0.664	0.706	0.744	0.737	0.766	0.73	0.701	0.672	0.641	0.686	0.736	0.768	0.832	0.878	0.926	0.927	0.864	0.798	0.774	0.704	0.616	0.556	0.551	0.606	0.579	0.606
0.113	0.072	-0.038	0.099	0.133	0.151	0.268	0.365	0.405	0.478	0.506	0.552	0.628	0.62	0.654	0.734	0.751	0.786	0.789	0.83	0.783	0.76	0.635	0.592	0.675	0.741	0.786	0.811	0.856	0.836	0.822	0.796	0.773	0.81	0.85	0.875	0.922	0.943	0.939	0.921	0.835	0.794	0.769	0.662	0.567	0.497	0.475	0.526	0.497	0.482
0.055	0	-0.13	0.007	-0.006	0.023	0.145	0.255	0.316	0.402	0.448	0.509	0.583	0.579	0.636	0.725	0.745	0.814	0.832	0.885	0.857	0.845	0.723	0.67	0.744	0.795	0.813	0.819	0.866	0.831	0.838	0.802	0.794	0.856	0.891	0.912	0.928	0.948	0.935	0.94	0.859	0.855	0.841	0.724	0.634	0.55	0.527	0.575	0.529	0.47
0.14	0.09	-0.043	0.082	0.037	0.082	0.204	0.328	0.394	0.475	0.529	0.594	0.661	0.646	0.715	0.799	0.8	0.853	0.846	0.881	0.83	0.796	0.67	0.608	0.679	0.748	0.778	0.819	0.886	0.88	0.902	0.879	0.88	0.928	0.953	0.957	0.957	0.937	0.884	0.873	0.769	0.778	0.763	0.621	0.531	0.444	0.413	0.452	0.407	0.328
0.109	0.059	-0.081	0.044	-0.027	0.026	0.146	0.271	0.35	0.44	0.505	0.572	0.634	0.629	0.707	0.791	0.799	0.872	0.877	0.914	0.875	0.841	0.718	0.658	0.727	0.79	0.801	0.827	0.885	0.867	0.9	0.867	0.876	0.936	0.957	0.964	0.939	0.924	0.864	0.86	0.766	0.801	0.79	0.645	0.562	0.469	0.433	0.469	0.415	0.308
0.152	0.106	-0.033	0.08	-0.012	0.049	0.168	0.298	0.378	0.463	0.533	0.605	0.66	0.647	0.732	0.812	0.807	0.87	0.858	0.886	0.835	0.79	0.667	0.602	0.666	0.738	0.756	0.8	0.871	0.871	0.915	0.894	0.911	0.964	0.973	0.966	0.933	0.897	0.814	0.806	0.697	0.738	0.73	0.571	0.487	0.394	0.354	0.386	0.332	0.218
0.166	0.124	-0.013	0.102	-0.002	0.065	0.183	0.31	0.393	0.481	0.556	0.622	0.673	0.669	0.756	0.828	0.825	0.891	0.88	0.897	0.847	0.795	0.676	0.615	0.679	0.755	0.77	0.815	0.877	0.875	0.921	0.895	0.914	0.966	0.968	0.964	0.92	0.885	0.794	0.778	0.675	0.73	0.718	0.556	0.478	0.384	0.338	0.363	0.305	0.184
0.172	0.134	0.001	0.108	-0.011	0.061	0.177	0.305	0.39	0.476	0.553	0.62	0.666	0.659	0.751	0.819	0.81	0.873	0.856	0.869	0.817	0.761	0.646	0.582	0.641	0.719	0.731	0.782	0.848	0.853	0.908	0.886	0.912	0.961	0.956	0.945	0.892	0.846	0.744	0.728	0.621	0.684	0.675	0.508	0.435	0.338	0.292	0.313	0.252	0.121
0.269	0.246	0.123	0.226	0.107	0.183	0.297	0.418	0.495	0.573	0.646	0.705	0.745	0.737	0.822	0.876	0.86	0.897	0.857	0.849	0.776	0.699	0.581	0.521	0.586	0.685	0.72	0.798	0.865	0.89	0.939	0.927	0.948	0.973	0.961	0.949	0.902	0.844	0.723	0.68	0.564	0.621	0.598	0.423	0.351	0.256	0.206	0.222	0.165	0.051
0.35	0.334	0.219	0.325	0.216	0.294	0.404	0.523	0.59	0.657	0.722	0.774	0.813	0.794	0.867	0.915	0.89	0.9	0.837	0.812	0.717	0.626	0.503	0.445	0.515	0.631	0.69	0.796	0.87	0.918	0.96	0.962	0.977	0.98	0.965	0.948	0.913	0.84	0.71	0.646	0.518	0.558	0.522	0.341	0.264	0.176	0.122	0.138	0.095	-0.001
0.419	0.414	0.311	0.425	0.33	0.411	0.517	0.626	0.686	0.746	0.801	0.838	0.878	0.862	0.914	0.952	0.929	0.916	0.84	0.796	0.685	0.576	0.452	0.406	0.485	0.615	0.695	0.818	0.885	0.944	0.97	0.974	0.975	0.959	0.945	0.936	0.911	0.836	0.701	0.613	0.485	0.516	0.463	0.284	0.21	0.129	0.068	0.079	0.046	-0.033
0.48	0.486	0.391	0.491	0.392	0.473	0.57	0.669	0.722	0.773	0.822	0.851	0.884	0.867	0.913	0.938	0.912	0.883	0.796	0.738	0.618	0.501	0.388	0.347	0.421	0.556	0.645	0.783	0.846	0.915	0.938	0.951	0.947	0.918	0.899	0.888	0.864	0.781	0.638	0.536	0.41	0.438	0.378	0.202	0.133	0.058	-0.008	-0.002	-0.031	-0.102
0.505	0.518	0.444	0.558	0.495	0.578	0.669	0.76	0.805	0.848	0.883	0.899	0.93	0.91	0.928	0.947	0.92	0.867	0.767	0.693	0.558	0.428	0.315	0.283	0.362	0.51	0.619	0.775	0.836	0.916	0.923	0.942	0.922	0.873	0.858	0.853	0.843	0.758	0.618	0.498	0.371	0.381	0.304	0.135	0.067	-0.001	-0.069	-0.065	-0.079	-0.121
0.5	0.509	0.431	0.538	0.474	0.555	0.65	0.748	0.79	0.83	0.873	0.895	0.925	0.899	0.929	0.952	0.918	0.866	0.763	0.695	0.559	0.434	0.315	0.277	0.35	0.499	0.607	0.766	0.838	0.925	0.937	0.962	0.947	0.898	0.884	0.873	0.863	0.77	0.626	0.513	0.375	0.382	0.314	0.138	0.067	-0.001	-0.066	-0.061	-0.08	-0.12
0.552	0.571	0.509	0.613	0.564	0.639	0.726	0.817	0.843	0.868	0.899	0.91	0.936	0.905	0.922	0.934	0.892	0.816	0.697	0.616	0.466	0.333	0.219	0.182	0.256	0.416	0.542	0.716	0.791	0.893	0.896	0.931	0.907	0.84	0.826	0.813	0.815	0.713	0.566	0.437	0.297	0.289	0.212	0.044	-0.023	-0.084	-0.147	-0.146	-0.162	-0.173
0.56	0.578	0.518	0.613	0.57	0.639	0.724	0.817	0.836	0.854	0.879	0.896	0.919	0.876	0.893	0.906	0.856	0.771	0.643	0.565	0.409	0.281	0.168	0.127	0.194	0.353	0.484	0.666	0.753	0.866	0.87	0.915	0.892	0.82	0.807	0.787	0.795	0.685	0.538	0.412	0.263	0.244	0.171	0.003	-0.067	-0.123	-0.182	-0.181	-0.192	-0.191
0.55	0.565	0.506	0.608	0.583	0.645	0.732	0.824	0.837	0.853	0.872	0.89	0.919	0.873	0.883	0.9	0.851	0.764	0.638	0.565	0.411	0.288	0.172	0.132	0.204	0.36	0.496	0.672	0.758	0.87	0.867	0.912	0.883	0.812	0.805	0.788	0.807	0.702	0.567	0.443	0.295	0.264	0.19	0.027	-0.045	-0.098	-0.154	-0.15	-0.159	-0.143
0.539	0.549	0.491	0.592	0.589	0.64	0.726	0.817	0.82	0.831	0.841	0.86	0.893	0.84	0.846	0.865	0.814	0.721	0.594	0.526	0.373	0.259	0.141	0.1	0.172	0.326	0.464	0.64	0.731	0.844	0.836	0.886	0.854	0.78	0.779	0.761	0.793	0.69	0.567	0.448	0.298	0.25	0.179	0.023	-0.052	-0.1	-0.149	-0.142	-0.148	-0.111
0.502	0.511	0.458	0.568	0.594	0.629	0.718	0.804	0.8	0.813	0.813	0.832	0.871	0.819	0.818	0.841	0.796	0.706	0.588	0.53	0.383	0.28	0.164	0.124	0.199	0.347	0.487	0.649	0.732	0.835	0.817	0.864	0.824	0.754	0.763	0.752	0.797	0.709	0.61	0.494	0.353	0.29	0.215	0.073	-0.005	-0.051	-0.091	-0.079	-0.086	-0.027
0.518	0.537	0.505	0.612	0.672	0.694	0.768	0.836	0.813	0.809	0.791	0.795	0.831	0.777	0.754	0.766	0.72	0.606	0.48	0.414	0.26	0.159	0.051	0.02	0.095	0.244	0.397	0.564	0.642	0.755	0.722	0.777	0.729	0.642	0.652	0.643	0.705	0.62	0.537	0.409	0.275	0.187	0.106	-0.016	-0.088	-0.12	-0.154	-0.143	-0.138	-0.04
0.493	0.516	0.504	0.596	0.693	0.699	0.762	0.81	0.767	0.754	0.725	0.718	0.756	0.703	0.664	0.672	0.63	0.505	0.383	0.319	0.17	0.079	-0.022	-0.044	0.034	0.173	0.331	0.491	0.557	0.665	0.618	0.675	0.619	0.526	0.54	0.536	0.618	0.551	0.495	0.368	0.243	0.136	0.055	-0.039	-0.105	-0.126	-0.154	-0.138	-0.122	0.01
0.525	0.56	0.576	0.659	0.773	0.777	0.82	0.843	0.79	0.76	0.712	0.684	0.716	0.666	0.601	0.592	0.555	0.407	0.28	0.197	0.044	-0.054	-0.136	-0.141	-0.067	0.072	0.241	0.404	0.454	0.568	0.507	0.565	0.502	0.391	0.401	0.404	0.494	0.43	0.381	0.237	0.131	0.013	-0.08	-0.15	-0.202	-0.204	-0.234	-0.228	-0.195	-0.044
0.485	0.522	0.554	0.621	0.759	0.755	0.782	0.78	0.709	0.663	0.609	0.573	0.593	0.545	0.462	0.442	0.406	0.247	0.124	0.041	-0.101	-0.187	-0.253	-0.247	-0.181	-0.057	0.109	0.262	0.3	0.412	0.343	0.404	0.338	0.219	0.231	0.236	0.336	0.281	0.255	0.117	0.026	-0.104	-0.191	-0.234	-0.271	-0.254	-0.276	-0.274	-0.228	-0.054
0.424	0.481	0.552	0.599	0.778	0.76	0.762	0.72	0.632	0.575	0.498	0.439	0.448	0.418	0.316	0.272	0.252	0.086	-0.022	-0.112	-0.236	-0.313	-0.346	-0.313	-0.258	-0.153	0.005	0.137	0.138	0.233	0.146	0.199	0.123	-0.002	0.012	0.03	0.138	0.108	0.112	-0.03	-0.082	-0.214	-0.309	-0.314	-0.335	-0.304	-0.318	-0.316	-0.265	-0.056
0.458	0.525	0.612	0.659	0.837	0.82	0.815	0.765	0.679	0.62	0.538	0.463	0.471	0.449	0.342	0.286	0.267	0.095	-0.018	-0.124	-0.254	-0.346	-0.373	-0.332	-0.276	-0.162	0	0.138	0.131	0.231	0.143	0.194	0.116	-0.017	-0.008	0.01	0.111	0.077	0.07	-0.09	-0.134	-0.256	-0.362	-0.367	-0.378	-0.347	-0.365	-0.372	-0.327	-0.117
0.513	0.573	0.643	0.716	0.877	0.87	0.879	0.851	0.779	0.729	0.658	0.592	0.605	0.577	0.477	0.431	0.407	0.238	0.116	0.008	-0.135	-0.239	-0.282	-0.252	-0.19	-0.057	0.114	0.265	0.272	0.378	0.295	0.346	0.268	0.137	0.145	0.163	0.258	0.215	0.188	0.02	-0.043	-0.161	-0.275	-0.305	-0.329	-0.309	-0.336	-0.342	-0.301	-0.106
0.508	0.576	0.655	0.738	0.901	0.899	0.905	0.869	0.801	0.755	0.684	0.609	0.619	0.605	0.499	0.445	0.432	0.266	0.152	0.036	-0.103	-0.214	-0.25	-0.212	-0.147	-0.012	0.156	0.303	0.289	0.386	0.298	0.339	0.257	0.125	0.133	0.16	0.25	0.218	0.192	0.015	-0.038	-0.143	-0.266	-0.294	-0.316	-0.302	-0.332	-0.338	-0.297	-0.113
0.551	0.617	0.671	0.782	0.91	0.923	0.952	0.941	0.892	0.862	0.806	0.746	0.76	0.743	0.657	0.615	0.598	0.445	0.325	0.21	0.061	-0.061	-0.111	-0.091	-0.019	0.132	0.303	0.46	0.46	0.559	0.482	0.519	0.441	0.318	0.324	0.348	0.426	0.383	0.332	0.15	0.083	-0.011	-0.14	-0.201	-0.239	-0.245	-0.285	-0.289	-0.264	-0.104
0.582	0.646	0.685	0.814	0.909	0.935	0.973	0.97	0.934	0.917	0.874	0.816	0.831	0.822	0.745	0.703	0.693	0.552	0.438	0.318	0.169	0.036	-0.019	-0.001	0.078	0.235	0.401	0.557	0.553	0.644	0.573	0.6	0.524	0.409	0.41	0.439	0.503	0.46	0.393	0.204	0.141	0.068	-0.068	-0.145	-0.183	-0.202	-0.251	-0.259	-0.246	-0.112
0.536	0.595	0.629	0.777	0.878	0.901	0.943	0.938	0.91	0.909	0.868	0.804	0.83	0.839	0.761	0.722	0.731	0.609	0.516	0.404	0.269	0.141	0.086	0.108	0.196	0.347	0.504	0.637	0.613	0.677	0.6	0.61	0.53	0.429	0.438	0.479	0.543	0.526	0.478	0.291	0.246	0.18	0.04	-0.031	-0.07	-0.096	-0.144	-0.148	-0.139	-0.015
0.504	0.563	0.582	0.74	0.823	0.859	0.91	0.914	0.901	0.918	0.895	0.835	0.862	0.885	0.815	0.779	0.796	0.694	0.612	0.502	0.376	0.245	0.184	0.206	0.299	0.447	0.592	0.717	0.686	0.738	0.667	0.663	0.588	0.503	0.508	0.554	0.604	0.593	0.536	0.354	0.308	0.265	0.125	0.042	0.003	-0.038	-0.089	-0.092	-0.103	0.003
0.457	0.515	0.541	0.701	0.783	0.812	0.857	0.852	0.847	0.873	0.855	0.799	0.821	0.843	0.787	0.756	0.778	0.698	0.636	0.536	0.431	0.315	0.271	0.292	0.374	0.509	0.638	0.74	0.693	0.722	0.649	0.631	0.559	0.488	0.496	0.549	0.596	0.603	0.558	0.39	0.375	0.329	0.187	0.113	0.074	0.029	-0.014	-0.025	-0.039	0.077
0.393	0.424	0.408	0.583	0.621	0.673	0.743	0.767	0.801	0.853	0.857	0.819	0.858	0.894	0.863	0.856	0.894	0.857	0.823	0.741	0.65	0.534	0.469	0.485	0.578	0.704	0.807	0.892	0.843	0.842	0.789	0.751	0.692	0.654	0.663	0.719	0.74	0.755	0.7	0.553	0.526	0.522	0.399	0.3	0.248	0.189	0.13	0.131	0.118	0.14
0.273	0.294	0.265	0.446	0.478	0.527	0.603	0.621	0.675	0.74	0.75	0.712	0.76	0.822	0.789	0.787	0.851	0.851	0.854	0.789	0.729	0.627	0.563	0.591	0.692	0.793	0.865	0.911	0.832	0.791	0.741	0.678	0.622	0.613	0.627	0.696	0.707	0.755	0.725	0.601	0.593	0.615	0.505	0.423	0.378	0.314	0.254	0.266	0.25	0.229
0.169	0.171	0.117	0.282	0.282	0.344	0.429	0.461	0.535	0.61	0.637	0.618	0.672	0.737	0.72	0.734	0.798	0.831	0.85	0.808	0.772	0.689	0.606	0.626	0.733	0.812	0.855	0.883	0.81	0.755	0.727	0.66	0.622	0.638	0.651	0.71	0.706	0.755	0.726	0.64	0.615	0.662	0.586	0.494	0.449	0.384	0.323	0.342	0.329	0.257
0.263	0.265	0.205	0.368	0.355	0.429	0.521	0.573	0.643	0.717	0.752	0.743	0.792	0.836	0.833	0.853	0.896	0.912	0.907	0.855	0.79	0.693	0.616	0.625	0.704	0.806	0.868	0.925	0.89	0.863	0.842	0.79	0.755	0.757	0.765	0.813	0.807	0.825	0.768	0.669	0.621	0.658	0.574	0.458	0.403	0.332	0.269	0.282	0.262	0.207
0.352	0.378	0.349	0.512	0.517	0.581	0.657	0.683	0.732	0.794	0.823	0.791	0.82	0.873	0.845	0.839	0.884	0.87	0.85	0.771	0.692	0.578	0.516	0.531	0.616	0.735	0.817	0.886	0.837	0.824	0.785	0.737	0.688	0.667	0.669	0.724	0.724	0.74	0.681	0.55	0.516	0.548	0.434	0.328	0.284	0.216	0.154	0.156	0.131	0.127
0.425	0.461	0.456	0.622	0.647	0.705	0.768	0.788	0.823	0.869	0.88	0.838	0.861	0.9	0.863	0.846	0.876	0.831	0.787	0.693	0.595	0.471	0.414	0.428	0.513	0.647	0.751	0.843	0.801	0.813	0.764	0.73	0.672	0.627	0.628	0.679	0.69	0.692	0.624	0.473	0.44	0.447	0.319	0.219	0.173	0.113	0.052	0.048	0.033	0.058
0.408	0.458	0.481	0.646	0.689	0.739	0.783	0.781	0.806	0.844	0.843	0.786	0.805	0.844	0.8	0.772	0.805	0.753	0.713	0.615	0.522	0.401	0.369	0.389	0.462	0.592	0.695	0.778	0.72	0.73	0.675	0.639	0.576	0.524	0.524	0.581	0.596	0.607	0.549	0.386	0.378	0.378	0.242	0.164	0.126	0.073	0.017	0.007	0	0.038
0.487	0.544	0.577	0.737	0.796	0.845	0.88	0.868	0.871	0.888	0.87	0.802	0.819	0.851	0.781	0.74	0.764	0.674	0.606	0.49	0.373	0.238	0.204	0.235	0.311	0.451	0.581	0.693	0.647	0.684	0.619	0.602	0.53	0.45	0.449	0.499	0.53	0.525	0.463	0.28	0.255	0.237	0.093	0.02	-0.009	-0.047	-0.107	-0.123	-0.124	-0.053
0.548	0.612	0.651	0.797	0.874	0.916	0.951	0.938	0.924	0.924	0.892	0.823	0.837	0.854	0.774	0.726	0.737	0.618	0.526	0.401	0.267	0.126	0.08	0.108	0.192	0.345	0.494	0.63	0.599	0.663	0.593	0.595	0.519	0.418	0.417	0.459	0.504	0.482	0.414	0.224	0.182	0.141	-0.005	-0.079	-0.109	-0.138	-0.193	-0.206	-0.204	-0.1
0.548	0.623	0.685	0.813	0.919	0.945	0.963	0.931	0.898	0.88	0.827	0.748	0.759	0.77	0.674	0.617	0.625	0.487	0.389	0.26	0.124	-0.01	-0.043	-0.006	0.071	0.219	0.377	0.514	0.478	0.548	0.467	0.479	0.397	0.282	0.282	0.323	0.383	0.364	0.313	0.119	0.086	0.024	-0.12	-0.172	-0.194	-0.207	-0.254	-0.269	-0.253	-0.119
0.562	0.635	0.706	0.813	0.938	0.95	0.958	0.921	0.87	0.836	0.771	0.691	0.699	0.699	0.594	0.535	0.532	0.375	0.265	0.136	-0.003	-0.131	-0.164	-0.126	-0.053	0.092	0.258	0.403	0.378	0.465	0.38	0.408	0.327	0.198	0.199	0.232	0.305	0.276	0.231	0.04	-0.001	-0.082	-0.219	-0.26	-0.279	-0.278	-0.32	-0.333	-0.306	-0.148
0.514	0.583	0.661	0.767	0.923	0.914	0.919	0.875	0.815	0.775	0.704	0.623	0.632	0.63	0.519	0.462	0.463	0.307	0.205	0.087	-0.044	-0.157	-0.187	-0.147	-0.075	0.059	0.222	0.355	0.327	0.406	0.313	0.341	0.256	0.13	0.139	0.175	0.263	0.246	0.226	0.047	0.016	-0.086	-0.217	-0.24	-0.26	-0.25	-0.283	-0.29	-0.256	-0.073
0.507	0.58	0.654	0.745	0.904	0.894	0.901	0.863	0.795	0.752	0.68	0.606	0.618	0.607	0.502	0.451	0.443	0.282	0.174	0.063	-0.072	-0.179	-0.214	-0.179	-0.112	0.021	0.188	0.325	0.311	0.399	0.309	0.346	0.262	0.136	0.146	0.175	0.269	0.245	0.226	0.052	0.009	-0.103	-0.228	-0.253	-0.276	-0.263	-0.288	-0.297	-0.267	-0.07
0.429	0.503	0.585	0.671	0.851	0.831	0.835	0.79	0.71	0.667	0.594	0.525	0.539	0.525	0.424	0.376	0.371	0.217	0.122	0.027	-0.093	-0.179	-0.2	-0.17	-0.11	0.005	0.164	0.284	0.264	0.339	0.244	0.28	0.195	0.077	0.094	0.126	0.231	0.222	0.229	0.066	0.034	-0.089	-0.206	-0.217	-0.244	-0.23	-0.245	-0.246	-0.216	0.001
0.329	0.401	0.504	0.581	0.795	0.75	0.736	0.668	0.578	0.529	0.439	0.359	0.374	0.365	0.247	0.196	0.202	0.055	-0.019	-0.102	-0.197	-0.258	-0.254	-0.216	-0.165	-0.076	0.068	0.155	0.114	0.168	0.062	0.092	0.003	-0.108	-0.084	-0.045	0.071	0.088	0.136	-0.01	-0.007	-0.143	-0.255	-0.224	-0.235	-0.203	-0.208	-0.209	-0.172	0.07
0.32	0.384	0.478	0.543	0.753	0.698	0.685	0.626	0.531	0.478	0.387	0.321	0.336	0.311	0.199	0.158	0.152	0.003	-0.077	-0.15	-0.246	-0.296	-0.299	-0.272	-0.225	-0.141	0.003	0.094	0.073	0.138	0.038	0.08	-0.004	-0.113	-0.088	-0.06	0.061	0.068	0.115	-0.016	-0.025	-0.175	-0.274	-0.241	-0.254	-0.217	-0.216	-0.215	-0.174	0.074
0.258	0.313	0.401	0.466	0.693	0.629	0.621	0.558	0.464	0.421	0.33	0.267	0.288	0.276	0.163	0.131	0.139	0.007	-0.05	-0.105	-0.182	-0.216	-0.224	-0.189	-0.138	-0.069	0.063	0.125	0.091	0.131	0.025	0.052	-0.033	-0.127	-0.093	-0.054	0.074	0.106	0.181	0.067	0.073	-0.081	-0.173	-0.124	-0.138	-0.101	-0.094	-0.087	-0.048	0.199
0.297	0.349	0.427	0.507	0.73	0.674	0.681	0.632	0.546	0.512	0.425	0.364	0.391	0.381	0.279	0.249	0.258	0.127	0.064	0.006	-0.083	-0.129	-0.154	-0.12	-0.058	0.024	0.164	0.238	0.209	0.253	0.148	0.172	0.085	-0.009	0.026	0.066	0.192	0.218	0.28	0.155	0.147	-0.003	-0.102	-0.076	-0.1	-0.074	-0.073	-0.062	-0.031	0.208
0.281	0.344	0.432	0.523	0.75	0.699	0.702	0.639	0.559	0.53	0.442	0.369	0.394	0.402	0.291	0.252	0.276	0.152	0.103	0.037	-0.044	-0.096	-0.11	-0.065	0.002	0.083	0.216	0.278	0.223	0.251	0.139	0.148	0.056	-0.036	-0.002	0.053	0.173	0.216	0.284	0.151	0.164	0.027	-0.085	-0.05	-0.066	-0.045	-0.046	-0.036	-0.01	0.225
0.355	0.429	0.52	0.619	0.827	0.796	0.798	0.736	0.666	0.636	0.557	0.475	0.493	0.508	0.395	0.344	0.365	0.233	0.171	0.081	-0.016	-0.093	-0.107	-0.058	0.013	0.112	0.256	0.339	0.281	0.319	0.21	0.219	0.125	0.022	0.047	0.103	0.211	0.24	0.279	0.122	0.128	0.011	-0.115	-0.099	-0.113	-0.099	-0.115	-0.114	-0.088	0.129
0.34	0.419	0.514	0.607	0.808	0.782	0.776	0.702	0.635	0.603	0.526	0.433	0.447	0.479	0.356	0.294	0.323	0.193	0.139	0.039	-0.052	-0.135	-0.149	-0.084	-0.012	0.084	0.22	0.297	0.227	0.258	0.15	0.151	0.059	-0.044	-0.023	0.036	0.135	0.169	0.207	0.051	0.068	-0.035	-0.161	-0.131	-0.125	-0.105	-0.125	-0.134	-0.11	0.095
0.386	0.458	0.518	0.612	0.742	0.749	0.765	0.717	0.682	0.675	0.621	0.542	0.567	0.595	0.496	0.454	0.482	0.375	0.33	0.233	0.137	0.043	0.023	0.072	0.145	0.247	0.376	0.458	0.396	0.42	0.33	0.322	0.237	0.154	0.17	0.227	0.305	0.329	0.341	0.187	0.182	0.112	-0.013	-0.02	-0.038	-0.03	-0.069	-0.073	-0.036	0.091
0.257	0.316	0.383	0.484	0.627	0.635	0.641	0.572	0.552	0.556	0.504	0.414	0.438	0.499	0.391	0.345	0.403	0.33	0.325	0.24	0.184	0.107	0.104	0.173	0.248	0.319	0.414	0.451	0.344	0.32	0.228	0.19	0.109	0.05	0.068	0.143	0.207	0.277	0.316	0.18	0.216	0.171	0.051	0.071	0.064	0.07	0.034	0.038	0.078	0.163
0.244	0.301	0.351	0.491	0.629	0.636	0.661	0.611	0.603	0.628	0.588	0.509	0.541	0.607	0.517	0.485	0.553	0.499	0.506	0.429	0.376	0.3	0.296	0.354	0.429	0.509	0.601	0.624	0.516	0.481	0.385	0.333	0.249	0.203	0.229	0.313	0.377	0.456	0.496	0.354	0.395	0.355	0.223	0.226	0.208	0.19	0.156	0.16	0.176	0.27
0.115	0.156	0.184	0.336	0.449	0.456	0.491	0.454	0.471	0.519	0.495	0.43	0.467	0.552	0.488	0.471	0.557	0.553	0.599	0.548	0.527	0.471	0.481	0.535	0.593	0.649	0.701	0.68	0.565	0.49	0.408	0.331	0.259	0.251	0.281	0.371	0.414	0.514	0.566	0.453	0.519	0.508	0.392	0.401	0.384	0.35	0.32	0.326	0.32	0.373
0.011	0.028	0.021	0.183	0.279	0.279	0.327	0.31	0.341	0.408	0.394	0.345	0.395	0.486	0.44	0.444	0.539	0.576	0.655	0.635	0.642	0.614	0.623	0.667	0.72	0.751	0.772	0.711	0.599	0.496	0.424	0.332	0.27	0.296	0.332	0.426	0.461	0.581	0.652	0.576	0.651	0.651	0.559	0.572	0.549	0.506	0.482	0.498	0.472	0.504
0.045	0.052	0.026	0.206	0.262	0.279	0.341	0.345	0.393	0.475	0.483	0.45	0.501	0.585	0.562	0.575	0.663	0.715	0.784	0.767	0.768	0.727	0.707	0.737	0.808	0.851	0.872	0.828	0.726	0.627	0.57	0.477	0.424	0.459	0.49	0.578	0.597	0.702	0.745	0.667	0.719	0.742	0.651	0.625	0.59	0.528	0.494	0.513	0.477	0.479
0.184	0.204	0.196	0.376	0.456	0.478	0.541	0.539	0.568	0.636	0.631	0.586	0.641	0.709	0.661	0.663	0.738	0.743	0.774	0.731	0.695	0.627	0.584	0.618	0.715	0.788	0.853	0.858	0.761	0.696	0.624	0.551	0.485	0.483	0.512	0.598	0.637	0.725	0.753	0.634	0.656	0.659	0.547	0.508	0.466	0.414	0.369	0.388	0.375	0.405
0.128	0.134	0.104	0.284	0.376	0.388	0.47	0.483	0.51	0.585	0.585	0.56	0.621	0.682	0.645	0.667	0.743	0.762	0.802	0.785	0.758	0.71	0.649	0.674	0.772	0.836	0.895	0.886	0.806	0.731	0.659	0.587	0.523	0.538	0.577	0.661	0.713	0.805	0.851	0.761	0.769	0.757	0.661	0.617	0.563	0.505	0.47	0.501	0.479	0.517
0.246	0.25	0.195	0.372	0.433	0.465	0.564	0.608	0.639	0.709	0.717	0.705	0.769	0.811	0.788	0.814	0.867	0.867	0.867	0.838	0.772	0.696	0.601	0.606	0.715	0.813	0.895	0.938	0.899	0.864	0.811	0.761	0.705	0.703	0.734	0.796	0.839	0.887	0.887	0.782	0.737	0.726	0.634	0.546	0.48	0.412	0.364	0.399	0.377	0.385
0.357	0.382	0.362	0.54	0.608	0.643	0.722	0.746	0.766	0.816	0.81	0.778	0.827	0.864	0.818	0.821	0.867	0.828	0.801	0.737	0.649	0.548	0.473	0.487	0.593	0.71	0.817	0.89	0.843	0.835	0.77	0.733	0.664	0.63	0.652	0.715	0.761	0.793	0.775	0.633	0.594	0.575	0.457	0.372	0.31	0.251	0.196	0.22	0.213	0.247
0.481	0.508	0.483	0.644	0.701	0.745	0.825	0.867	0.873	0.905	0.895	0.869	0.915	0.922	0.881	0.881	0.893	0.817	0.742	0.662	0.536	0.418	0.326	0.325	0.426	0.572	0.706	0.829	0.827	0.873	0.818	0.816	0.751	0.688	0.701	0.739	0.788	0.769	0.709	0.555	0.481	0.44	0.322	0.213	0.148	0.096	0.04	0.052	0.047	0.1
0.542	0.586	0.59	0.733	0.815	0.848	0.91	0.936	0.917	0.922	0.894	0.858	0.89	0.881	0.824	0.806	0.8	0.685	0.582	0.484	0.34	0.215	0.132	0.132	0.227	0.384	0.541	0.69	0.699	0.776	0.712	0.732	0.663	0.569	0.579	0.607	0.669	0.631	0.566	0.396	0.316	0.246	0.122	0.023	-0.032	-0.066	-0.115	-0.113	-0.108	-0.003
0.584	0.627	0.625	0.754	0.814	0.852	0.914	0.954	0.935	0.933	0.91	0.881	0.909	0.884	0.837	0.821	0.794	0.67	0.548	0.447	0.29	0.159	0.072	0.063	0.149	0.314	0.475	0.642	0.676	0.777	0.728	0.764	0.701	0.601	0.603	0.615	0.669	0.603	0.512	0.343	0.242	0.175	0.06	-0.055	-0.111	-0.147	-0.197	-0.198	-0.194	-0.096
0.602	0.651	0.657	0.778	0.835	0.869	0.922	0.961	0.936	0.922	0.894	0.861	0.883	0.852	0.802	0.781	0.746	0.609	0.475	0.368	0.205	0.072	-0.01	-0.022	0.057	0.225	0.391	0.571	0.613	0.727	0.68	0.726	0.665	0.555	0.554	0.558	0.612	0.535	0.437	0.265	0.162	0.089	-0.024	-0.136	-0.19	-0.218	-0.267	-0.271	-0.261	-0.157
0.63	0.676	0.672	0.771	0.796	0.844	0.901	0.95	0.931	0.917	0.899	0.873	0.892	0.857	0.818	0.8	0.755	0.62	0.478	0.368	0.201	0.063	-0.025	-0.043	0.033	0.202	0.365	0.557	0.613	0.738	0.704	0.756	0.706	0.597	0.587	0.581	0.623	0.527	0.408	0.24	0.122	0.063	-0.041	-0.168	-0.221	-0.251	-0.308	-0.315	-0.305	-0.223
0.628	0.674	0.672	0.74	0.764	0.817	0.87	0.915	0.889	0.87	0.85	0.824	0.839	0.801	0.761	0.741	0.688	0.547	0.397	0.287	0.119	-0.016	-0.104	-0.121	-0.048	0.115	0.278	0.476	0.54	0.674	0.646	0.706	0.661	0.548	0.535	0.52	0.562	0.455	0.333	0.171	0.046	-0.016	-0.112	-0.235	-0.281	-0.301	-0.355	-0.367	-0.349	-0.264
0.631	0.67	0.654	0.712	0.71	0.768	0.826	0.883	0.865	0.848	0.836	0.82	0.837	0.797	0.768	0.754	0.698	0.566	0.416	0.311	0.143	0.009	-0.082	-0.107	-0.039	0.122	0.275	0.477	0.552	0.689	0.672	0.734	0.7	0.591	0.575	0.553	0.583	0.467	0.331	0.178	0.043	-0.005	-0.092	-0.226	-0.275	-0.299	-0.356	-0.369	-0.354	-0.294
0.634	0.671	0.642	0.717	0.691	0.751	0.817	0.883	0.879	0.873	0.871	0.86	0.881	0.842	0.82	0.813	0.761	0.643	0.501	0.398	0.233	0.095	0.002	-0.024	0.043	0.206	0.352	0.55	0.622	0.75	0.737	0.791	0.759	0.659	0.642	0.623	0.645	0.532	0.39	0.239	0.104	0.07	-0.018	-0.16	-0.213	-0.248	-0.31	-0.321	-0.316	-0.278
0.614	0.644	0.609	0.695	0.679	0.738	0.81	0.885	0.883	0.882	0.886	0.884	0.907	0.862	0.851	0.85	0.797	0.683	0.542	0.448	0.282	0.146	0.041	0.01	0.082	0.247	0.395	0.591	0.671	0.798	0.786	0.84	0.808	0.713	0.7	0.68	0.706	0.593	0.453	0.307	0.166	0.127	0.041	-0.109	-0.168	-0.207	-0.266	-0.272	-0.269	-0.232
0.599	0.63	0.595	0.702	0.702	0.758	0.832	0.904	0.904	0.908	0.91	0.903	0.931	0.893	0.875	0.875	0.831	0.72	0.586	0.493	0.33	0.195	0.093	0.063	0.139	0.307	0.457	0.642	0.712	0.83	0.81	0.857	0.817	0.725	0.717	0.707	0.737	0.637	0.507	0.358	0.224	0.182	0.09	-0.058	-0.122	-0.166	-0.225	-0.227	-0.227	-0.182
0.588	0.618	0.592	0.7	0.727	0.77	0.841	0.907	0.895	0.893	0.884	0.877	0.905	0.862	0.84	0.839	0.793	0.675	0.541	0.451	0.288	0.162	0.06	0.032	0.109	0.273	0.43	0.612	0.682	0.8	0.773	0.823	0.777	0.682	0.68	0.671	0.716	0.622	0.508	0.36	0.228	0.167	0.073	-0.064	-0.13	-0.169	-0.218	-0.217	-0.215	-0.143
0.559	0.584	0.549	0.672	0.701	0.745	0.825	0.892	0.886	0.897	0.892	0.887	0.922	0.887	0.867	0.872	0.838	0.735	0.615	0.533	0.379	0.257	0.149	0.126	0.21	0.369	0.52	0.687	0.746	0.847	0.816	0.855	0.805	0.723	0.726	0.727	0.772	0.694	0.593	0.449	0.323	0.266	0.171	0.033	-0.037	-0.081	-0.131	-0.126	-0.129	-0.063
0.544	0.576	0.556	0.679	0.742	0.768	0.839	0.892	0.87	0.869	0.845	0.831	0.869	0.831	0.796	0.798	0.767	0.652	0.534	0.453	0.302	0.188	0.088	0.071	0.154	0.309	0.466	0.628	0.68	0.778	0.732	0.774	0.718	0.627	0.636	0.642	0.705	0.639	0.561	0.415	0.305	0.219	0.12	0.004	-0.061	-0.093	-0.135	-0.129	-0.127	-0.023
0.492	0.522	0.508	0.645	0.741	0.76	0.833	0.872	0.849	0.86	0.83	0.807	0.852	0.834	0.786	0.788	0.779	0.675	0.58	0.506	0.369	0.264	0.171	0.162	0.257	0.401	0.554	0.691	0.715	0.786	0.724	0.748	0.681	0.6	0.618	0.644	0.72	0.687	0.642	0.495	0.405	0.317	0.208	0.112	0.046	0.013	-0.027	-0.014	-0.011	0.107
0.398	0.416	0.384	0.545	0.636	0.654	0.741	0.787	0.783	0.82	0.803	0.786	0.843	0.846	0.81	0.826	0.84	0.776	0.718	0.666	0.555	0.463	0.363	0.356	0.46	0.589	0.718	0.816	0.821	0.851	0.79	0.785	0.72	0.672	0.698	0.739	0.807	0.807	0.785	0.655	0.582	0.515	0.41	0.315	0.245	0.197	0.156	0.179	0.172	0.256
0.324	0.35	0.346	0.516	0.645	0.646	0.716	0.729	0.718	0.756	0.724	0.688	0.744	0.769	0.709	0.714	0.754	0.696	0.668	0.618	0.532	0.454	0.375	0.391	0.499	0.608	0.728	0.789	0.749	0.746	0.663	0.637	0.56	0.517	0.551	0.615	0.696	0.738	0.759	0.627	0.601	0.528	0.41	0.356	0.3	0.261	0.227	0.25	0.246	0.358
0.146	0.15	0.129	0.302	0.442	0.426	0.501	0.511	0.506	0.561	0.533	0.508	0.576	0.613	0.566	0.592	0.653	0.644	0.666	0.658	0.618	0.585	0.514	0.53	0.631	0.696	0.778	0.777	0.718	0.668	0.584	0.535	0.462	0.463	0.511	0.586	0.669	0.755	0.828	0.741	0.746	0.675	0.58	0.555	0.498	0.454	0.436	0.473	0.457	0.563
0.046	0.064	0.082	0.228	0.414	0.385	0.432	0.393	0.369	0.411	0.363	0.312	0.371	0.428	0.349	0.355	0.435	0.421	0.467	0.457	0.444	0.427	0.394	0.441	0.531	0.565	0.635	0.601	0.5	0.427	0.323	0.263	0.181	0.176	0.228	0.32	0.415	0.535	0.651	0.57	0.616	0.542	0.447	0.473	0.442	0.421	0.411	0.445	0.445	0.58
0.037	0.081	0.147	0.265	0.482	0.441	0.451	0.372	0.326	0.341	0.266	0.188	0.228	0.293	0.187	0.16	0.242	0.2	0.239	0.208	0.198	0.181	0.181	0.253	0.326	0.352	0.422	0.389	0.268	0.202	0.084	0.032	-0.057	-0.087	-0.04	0.052	0.153	0.277	0.405	0.314	0.391	0.307	0.203	0.272	0.269	0.273	0.273	0.293	0.299	0.472
-0.001	0.035	0.103	0.198	0.424	0.366	0.363	0.278	0.217	0.22	0.138	0.062	0.101	0.154	0.048	0.022	0.098	0.053	0.094	0.075	0.076	0.08	0.093	0.165	0.223	0.229	0.291	0.249	0.134	0.07	-0.048	-0.093	-0.177	-0.206	-0.157	-0.072	0.039	0.166	0.31	0.239	0.324	0.222	0.133	0.223	0.223	0.243	0.257	0.276	0.288	0.488
-0.053	-0.021	0.055	0.126	0.339	0.279	0.26	0.163	0.101	0.098	0.016	-0.064	-0.033	0.024	-0.078	-0.113	-0.034	-0.071	-0.018	-0.034	-0.016	0	0.033	0.113	0.154	0.141	0.183	0.126	0.002	-0.071	-0.185	-0.23	-0.308	-0.331	-0.286	-0.204	-0.103	0.03	0.177	0.124	0.225	0.136	0.06	0.171	0.182	0.212	0.231	0.244	0.258	0.447
0.053	0.106	0.2	0.265	0.486	0.425	0.399	0.297	0.225	0.204	0.113	0.024	0.045	0.093	-0.019	-0.07	-0.005	-0.076	-0.055	-0.098	-0.107	-0.115	-0.083	-0.004	0.041	0.055	0.123	0.099	-0.015	-0.058	-0.175	-0.205	-0.289	-0.341	-0.303	-0.227	-0.123	-0.015	0.109	0.026	0.116	0.018	-0.073	0.029	0.044	0.08	0.096	0.099	0.119	0.326
0.129	0.19	0.28	0.366	0.58	0.533	0.516	0.422	0.36	0.345	0.261	0.169	0.188	0.242	0.129	0.073	0.138	0.06	0.069	0.011	-0.017	-0.051	-0.029	0.05	0.106	0.146	0.23	0.223	0.109	0.075	-0.042	-0.074	-0.164	-0.224	-0.19	-0.111	-0.013	0.085	0.19	0.081	0.161	0.07	-0.037	0.041	0.051	0.076	0.081	0.08	0.094	0.3
0.179	0.247	0.346	0.442	0.67	0.618	0.606	0.518	0.449	0.431	0.343	0.253	0.274	0.315	0.198	0.145	0.199	0.103	0.093	0.029	-0.016	-0.058	-0.042	0.026	0.086	0.142	0.244	0.261	0.161	0.145	0.025	0.005	-0.091	-0.163	-0.128	-0.053	0.056	0.139	0.234	0.111	0.173	0.065	-0.051	0.015	0.017	0.037	0.038	0.043	0.061	0.284
0.198	0.26	0.337	0.459	0.682	0.645	0.657	0.593	0.537	0.535	0.459	0.381	0.414	0.454	0.347	0.311	0.364	0.278	0.266	0.207	0.152	0.103	0.09	0.147	0.223	0.294	0.405	0.431	0.34	0.324	0.207	0.183	0.087	0.023	0.062	0.138	0.247	0.326	0.412	0.284	0.324	0.219	0.1	0.137	0.123	0.125	0.119	0.131	0.141	0.347
0.221	0.256	0.298	0.431	0.638	0.599	0.635	0.602	0.551	0.56	0.496	0.442	0.49	0.508	0.418	0.411	0.453	0.376	0.358	0.319	0.258	0.216	0.175	0.208	0.295	0.37	0.485	0.518	0.459	0.45	0.342	0.326	0.236	0.183	0.229	0.295	0.411	0.478	0.56	0.446	0.458	0.34	0.231	0.245	0.212	0.206	0.198	0.217	0.226	0.425
0.28	0.302	0.305	0.453	0.619	0.596	0.66	0.665	0.631	0.653	0.607	0.573	0.633	0.642	0.574	0.586	0.617	0.549	0.518	0.483	0.403	0.35	0.276	0.291	0.387	0.48	0.6	0.655	0.628	0.633	0.543	0.531	0.452	0.405	0.448	0.503	0.607	0.651	0.702	0.59	0.56	0.453	0.35	0.32	0.266	0.243	0.225	0.252	0.253	0.414
0.318	0.327	0.296	0.442	0.57	0.559	0.643	0.685	0.66	0.686	0.655	0.645	0.711	0.698	0.657	0.687	0.695	0.63	0.579	0.554	0.457	0.399	0.298	0.287	0.382	0.489	0.612	0.692	0.709	0.739	0.671	0.677	0.61	0.569	0.607	0.642	0.735	0.745	0.763	0.661	0.59	0.485	0.398	0.331	0.261	0.228	0.208	0.236	0.23	0.366
0.416	0.428	0.389	0.517	0.604	0.613	0.7	0.76	0.739	0.759	0.739	0.741	0.798	0.766	0.741	0.768	0.751	0.668	0.584	0.544	0.42	0.34	0.225	0.202	0.294	0.423	0.559	0.679	0.728	0.796	0.747	0.774	0.718	0.659	0.685	0.7	0.778	0.743	0.71	0.597	0.489	0.398	0.315	0.214	0.137	0.101	0.071	0.093	0.092	0.199
0.399	0.399	0.33	0.459	0.494	0.522	0.625	0.712	0.718	0.755	0.76	0.781	0.839	0.81	0.816	0.855	0.835	0.782	0.705	0.676	0.559	0.476	0.351	0.315	0.404	0.532	0.648	0.764	0.825	0.886	0.86	0.878	0.837	0.799	0.82	0.829	0.881	0.836	0.776	0.679	0.56	0.501	0.429	0.3	0.218	0.163	0.126	0.149	0.131	0.182
0.313	0.294	0.209	0.331	0.365	0.388	0.496	0.593	0.6	0.639	0.65	0.688	0.749	0.71	0.728	0.784	0.758	0.723	0.657	0.657	0.555	0.498	0.369	0.32	0.4	0.508	0.606	0.704	0.782	0.836	0.82	0.842	0.81	0.792	0.817	0.818	0.871	0.828	0.783	0.719	0.595	0.528	0.48	0.357	0.268	0.212	0.187	0.221	0.2	0.248
0.206	0.18	0.097	0.238	0.298	0.312	0.419	0.504	0.51	0.557	0.565	0.599	0.668	0.641	0.652	0.715	0.711	0.697	0.663	0.681	0.607	0.573	0.453	0.412	0.491	0.577	0.658	0.72	0.775	0.794	0.764	0.767	0.728	0.731	0.766	0.784	0.849	0.846	0.842	0.794	0.694	0.623	0.578	0.479	0.393	0.338	0.322	0.361	0.336	0.4
0.207	0.191	0.139	0.267	0.386	0.371	0.463	0.527	0.506	0.534	0.513	0.533	0.604	0.57	0.556	0.612	0.606	0.564	0.523	0.535	0.455	0.429	0.316	0.282	0.366	0.449	0.548	0.612	0.664	0.692	0.643	0.658	0.608	0.589	0.633	0.652	0.743	0.745	0.769	0.713	0.624	0.514	0.461	0.391	0.312	0.277	0.271	0.31	0.301	0.417
0.197	0.196	0.176	0.309	0.476	0.441	0.513	0.541	0.499	0.516	0.471	0.464	0.531	0.514	0.466	0.504	0.517	0.459	0.429	0.43	0.357	0.335	0.248	0.236	0.322	0.398	0.505	0.553	0.566	0.58	0.505	0.512	0.445	0.414	0.464	0.499	0.609	0.641	0.702	0.629	0.576	0.448	0.376	0.344	0.279	0.26	0.261	0.298	0.297	0.463
0.297	0.32	0.336	0.448	0.632	0.592	0.641	0.643	0.58	0.572	0.513	0.484	0.535	0.513	0.438	0.448	0.452	0.351	0.292	0.259	0.165	0.122	0.055	0.057	0.137	0.228	0.363	0.441	0.448	0.489	0.401	0.425	0.348	0.28	0.321	0.354	0.474	0.49	0.539	0.435	0.384	0.241	0.152	0.133	0.081	0.079	0.079	0.103	0.118	0.322
0.185	0.205	0.24	0.334	0.546	0.488	0.52	0.496	0.418	0.4	0.33	0.294	0.339	0.324	0.237	0.243	0.256	0.163	0.127	0.11	0.046	0.033	-0.009	0.003	0.071	0.128	0.244	0.287	0.273	0.292	0.196	0.214	0.137	0.074	0.122	0.161	0.291	0.335	0.426	0.345	0.331	0.175	0.096	0.121	0.083	0.097	0.113	0.14	0.156	0.387
0.032	0.032	0.055	0.142	0.36	0.287	0.318	0.292	0.219	0.214	0.143	0.119	0.171	0.163	0.089	0.11	0.137	0.082	0.085	0.103	0.079	0.103	0.068	0.08	0.141	0.161	0.24	0.234	0.209	0.192	0.098	0.099	0.029	0.003	0.06	0.105	0.235	0.31	0.44	0.404	0.417	0.259	0.206	0.257	0.219	0.233	0.262	0.299	0.312	0.533
-0.019	-0.021	-0.008	0.099	0.311	0.243	0.284	0.261	0.201	0.218	0.154	0.131	0.188	0.198	0.131	0.156	0.202	0.171	0.196	0.223	0.212	0.24	0.203	0.219	0.286	0.299	0.367	0.337	0.297	0.253	0.157	0.138	0.067	0.06	0.12	0.179	0.303	0.4	0.541	0.509	0.54	0.394	0.337	0.387	0.348	0.35	0.376	0.417	0.418	0.624
-0.122	-0.144	-0.17	-0.048	0.125	0.059	0.121	0.125	0.092	0.136	0.1	0.099	0.166	0.187	0.15	0.201	0.256	0.276	0.336	0.394	0.408	0.456	0.4	0.401	0.473	0.467	0.501	0.437	0.402	0.327	0.251	0.213	0.156	0.19	0.255	0.315	0.418	0.527	0.673	0.676	0.711	0.593	0.556	0.595	0.553	0.537	0.564	0.612	0.591	0.744
-0.112	-0.145	-0.182	-0.045	0.114	0.054	0.127	0.141	0.138	0.196	0.166	0.168	0.242	0.271	0.24	0.298	0.365	0.406	0.482	0.54	0.557	0.596	0.532	0.534	0.616	0.614	0.639	0.566	0.518	0.428	0.358	0.302	0.248	0.295	0.36	0.429	0.518	0.633	0.773	0.778	0.818	0.72	0.675	0.707	0.661	0.636	0.651	0.704	0.694	0.785
-0.25	-0.283	-0.314	-0.21	-0.065	-0.136	-0.076	-0.07	-0.067	-0.006	-0.018	-0.008	0.059	0.099	0.085	0.146	0.221	0.297	0.406	0.486	0.541	0.606	0.559	0.571	0.632	0.592	0.577	0.464	0.406	0.288	0.227	0.156	0.121	0.19	0.256	0.326	0.4	0.535	0.693	0.733	0.793	0.724	0.709	0.766	0.736	0.718	0.75	0.803	0.795	0.862
-0.28	-0.308	-0.318	-0.242	-0.076	-0.14	-0.104	-0.134	-0.142	-0.091	-0.111	-0.115	-0.065	-0.015	-0.053	-0.008	0.075	0.146	0.264	0.337	0.413	0.486	0.473	0.507	0.549	0.49	0.467	0.333	0.249	0.119	0.048	-0.028	-0.068	-0.004	0.059	0.137	0.211	0.364	0.544	0.588	0.678	0.613	0.596	0.691	0.686	0.694	0.721	0.763	0.77	0.868
-0.318	-0.333	-0.325	-0.27	-0.091	-0.155	-0.136	-0.188	-0.219	-0.182	-0.214	-0.224	-0.186	-0.138	-0.184	-0.152	-0.074	-0.019	0.09	0.163	0.243	0.329	0.335	0.374	0.399	0.328	0.308	0.174	0.09	-0.031	-0.108	-0.172	-0.214	-0.16	-0.098	-0.025	0.06	0.212	0.404	0.451	0.54	0.464	0.455	0.563	0.559	0.573	0.611	0.651	0.655	0.799
-0.259	-0.264	-0.243	-0.204	-0.023	-0.075	-0.071	-0.143	-0.188	-0.169	-0.211	-0.235	-0.207	-0.162	-0.226	-0.21	-0.138	-0.11	-0.021	0.029	0.1	0.176	0.197	0.25	0.265	0.2	0.192	0.077	-0.013	-0.116	-0.198	-0.251	-0.297	-0.267	-0.212	-0.143	-0.055	0.088	0.272	0.302	0.389	0.312	0.298	0.406	0.407	0.43	0.463	0.497	0.508	0.672
-0.173	-0.167	-0.132	-0.066	0.15	0.081	0.089	0.019	-0.042	-0.032	-0.093	-0.127	-0.091	-0.056	-0.136	-0.126	-0.062	-0.068	-0.003	0.032	0.073	0.131	0.137	0.187	0.223	0.187	0.214	0.13	0.044	-0.035	-0.135	-0.175	-0.237	-0.231	-0.172	-0.102	0.012	0.145	0.326	0.326	0.405	0.288	0.249	0.354	0.347	0.371	0.403	0.437	0.451	0.652
-0.056	-0.025	0.043	0.091	0.317	0.246	0.238	0.152	0.077	0.067	-0.009	-0.063	-0.036	-0.006	-0.104	-0.118	-0.061	-0.108	-0.071	-0.068	-0.054	-0.022	-0.01	0.049	0.093	0.079	0.132	0.083	-0.009	-0.061	-0.171	-0.197	-0.268	-0.295	-0.245	-0.177	-0.056	0.061	0.22	0.184	0.26	0.134	0.076	0.182	0.182	0.214	0.243	0.266	0.292	0.514
0.05	0.086	0.163	0.214	0.447	0.377	0.363	0.282	0.199	0.176	0.092	0.027	0.053	0.075	-0.028	-0.053	-0.01	-0.085	-0.075	-0.091	-0.102	-0.091	-0.074	-0.017	0.022	0.031	0.108	0.088	0.01	-0.018	-0.128	-0.14	-0.218	-0.266	-0.223	-0.162	-0.038	0.056	0.191	0.13	0.196	0.058	-0.013	0.085	0.086	0.117	0.14	0.158	0.183	0.415
0.047	0.083	0.181	0.17	0.388	0.32	0.29	0.198	0.101	0.062	-0.009	-0.07	-0.063	-0.048	-0.144	-0.181	-0.158	-0.247	-0.253	-0.268	-0.278	-0.268	-0.263	-0.205	-0.166	-0.164	-0.098	-0.104	-0.165	-0.168	-0.262	-0.256	-0.313	-0.375	-0.345	-0.305	-0.192	-0.126	-0.01	-0.063	-0.019	-0.138	-0.187	-0.092	-0.069	-0.021	0.009	0.014	0.043	0.266
0.138	0.193	0.303	0.282	0.466	0.423	0.389	0.296	0.211	0.159	0.085	0.028	0.026	0.023	-0.083	-0.126	-0.118	-0.232	-0.271	-0.316	-0.357	-0.381	-0.407	-0.352	-0.291	-0.26	-0.171	-0.126	-0.17	-0.141	-0.225	-0.202	-0.25	-0.337	-0.32	-0.294	-0.193	-0.162	-0.089	-0.165	-0.154	-0.266	-0.319	-0.253	-0.231	-0.178	-0.16	-0.164	-0.105	0.079
0.153	0.224	0.357	0.398	0.629	0.575	0.535	0.438	0.354	0.294	0.194	0.112	0.115	0.115	-0.01	-0.069	-0.056	-0.184	-0.23	-0.299	-0.355	-0.387	-0.373	-0.32	-0.276	-0.224	-0.113	-0.063	-0.125	-0.097	-0.199	-0.179	-0.25	-0.346	-0.328	-0.289	-0.179	-0.139	-0.059	-0.167	-0.13	-0.263	-0.349	-0.272	-0.256	-0.203	-0.194	-0.2	-0.143	0.08
0.021	0.072	0.206	0.171	0.345	0.322	0.253	0.146	0.073	-0.005	-0.102	-0.168	-0.184	-0.208	-0.329	-0.381	-0.384	-0.499	-0.541	-0.595	-0.618	-0.617	-0.553	-0.512	-0.519	-0.516	-0.448	-0.411	-0.462	-0.429	-0.497	-0.46	-0.503	-0.59	-0.585	-0.572	-0.491	-0.47	-0.397	-0.457	-0.421	-0.522	-0.558	-0.466	-0.445	-0.369	-0.357	-0.36	-0.26	-0.119
0.182	0.236	0.352	0.259	0.341	0.347	0.272	0.175	0.11	0.028	-0.053	-0.11	-0.142	-0.175	-0.279	-0.342	-0.364	-0.491	-0.561	-0.638	-0.683	-0.713	-0.658	-0.615	-0.623	-0.61	-0.537	-0.46	-0.49	-0.423	-0.468	-0.414	-0.441	-0.542	-0.556	-0.564	-0.513	-0.536	-0.52	-0.587	-0.584	-0.653	-0.683	-0.62	-0.597	-0.521	-0.526	-0.533	-0.426	-0.341
-0.074	-0.024	0.136	0.018	0.131	0.102	0.001	-0.121	-0.19	-0.27	-0.341	-0.389	-0.436	-0.462	-0.549	-0.61	-0.627	-0.711	-0.732	-0.77	-0.759	-0.731	-0.614	-0.581	-0.635	-0.679	-0.658	-0.647	-0.701	-0.674	-0.714	-0.676	-0.693	-0.761	-0.768	-0.77	-0.727	-0.718	-0.654	-0.678	-0.624	-0.678	-0.68	-0.571	-0.53	-0.453	-0.435	-0.441	-0.344	-0.245
-0.108	-0.084	0.028	-0.153	-0.15	-0.143	-0.241	-0.336	-0.381	-0.453	-0.484	-0.504	-0.566	-0.594	-0.634	-0.688	-0.719	-0.771	-0.792	-0.815	-0.787	-0.758	-0.661	-0.635	-0.699	-0.766	-0.787	-0.775	-0.799	-0.764	-0.755	-0.711	-0.686	-0.732	-0.76	-0.791	-0.8	-0.826	-0.812	-0.788	-0.765	-0.757	-0.711	-0.629	-0.577	-0.507	-0.493	-0.504	-0.418	-0.427
-0.214	-0.19	-0.055	-0.231	-0.202	-0.223	-0.329	-0.435	-0.483	-0.55	-0.577	-0.594	-0.66	-0.681	-0.713	-0.766	-0.79	-0.82	-0.816	-0.82	-0.767	-0.711	-0.581	-0.562	-0.646	-0.736	-0.777	-0.802	-0.84	-0.827	-0.822	-0.79	-0.767	-0.796	-0.817	-0.839	-0.847	-0.851	-0.808	-0.772	-0.718	-0.709	-0.659	-0.557	-0.498	-0.432	-0.405	-0.417	-0.346	-0.328
0.024	0.09	0.264	0.1	0.159	0.125	0.013	-0.108	-0.175	-0.258	-0.313	-0.356	-0.419	-0.447	-0.512	-0.586	-0.618	-0.707	-0.744	-0.796	-0.794	-0.782	-0.659	-0.626	-0.687	-0.728	-0.707	-0.677	-0.723	-0.676	-0.7	-0.656	-0.66	-0.738	-0.76	-0.772	-0.753	-0.769	-0.743	-0.773	-0.731	-0.759	-0.76	-0.667	-0.617	-0.548	-0.533	-0.55	-0.466	-0.379
0.237	0.297	0.407	0.22	0.17	0.187	0.096	0.011	-0.036	-0.117	-0.15	-0.179	-0.246	-0.283	-0.326	-0.399	-0.448	-0.553	-0.634	-0.71	-0.75	-0.789	-0.729	-0.694	-0.727	-0.732	-0.692	-0.601	-0.605	-0.516	-0.511	-0.448	-0.434	-0.527	-0.568	-0.606	-0.617	-0.688	-0.741	-0.78	-0.804	-0.8	-0.794	-0.762	-0.722	-0.663	-0.67	-0.691	-0.61	-0.607
0.042	0.074	0.166	-0.046	-0.127	-0.106	-0.199	-0.275	-0.308	-0.378	-0.385	-0.391	-0.466	-0.496	-0.505	-0.566	-0.612	-0.667	-0.713	-0.752	-0.745	-0.745	-0.668	-0.645	-0.705	-0.755	-0.771	-0.727	-0.727	-0.664	-0.632	-0.581	-0.541	-0.594	-0.637	-0.683	-0.721	-0.785	-0.829	-0.812	-0.822	-0.782	-0.733	-0.69	-0.639	-0.584	-0.58	-0.6	-0.534	-0.58
0.065	0.119	0.257	0.047	0.008	-0.001	-0.107	-0.205	-0.254	-0.331	-0.351	-0.372	-0.449	-0.477	-0.502	-0.573	-0.618	-0.687	-0.732	-0.78	-0.776	-0.774	-0.667	-0.642	-0.709	-0.757	-0.759	-0.718	-0.737	-0.676	-0.665	-0.615	-0.591	-0.656	-0.694	-0.728	-0.749	-0.8	-0.823	-0.829	-0.817	-0.796	-0.768	-0.708	-0.654	-0.597	-0.589	-0.611	-0.545	-0.53
0.386	0.467	0.585	0.399	0.324	0.335	0.248	0.169	0.121	0.043	0.015	-0.018	-0.085	-0.122	-0.159	-0.239	-0.295	-0.415	-0.516	-0.612	-0.677	-0.742	-0.689	-0.654	-0.678	-0.657	-0.596	-0.478	-0.478	-0.37	-0.368	-0.303	-0.295	-0.402	-0.448	-0.484	-0.498	-0.584	-0.666	-0.734	-0.771	-0.765	-0.78	-0.771	-0.736	-0.69	-0.705	-0.732	-0.665	-0.644
0.316	0.367	0.431	0.23	0.092	0.131	0.061	0.011	-0.015	-0.081	-0.082	-0.091	-0.159	-0.193	-0.199	-0.263	-0.321	-0.406	-0.497	-0.571	-0.619	-0.676	-0.65	-0.624	-0.648	-0.644	-0.615	-0.509	-0.485	-0.384	-0.35	-0.287	-0.253	-0.334	-0.386	-0.438	-0.482	-0.582	-0.687	-0.712	-0.769	-0.727	-0.707	-0.718	-0.683	-0.645	-0.66	-0.685	-0.631	-0.688
0.187	0.233	0.32	0.098	-0.027	-0.006	-0.092	-0.156	-0.185	-0.252	-0.248	-0.252	-0.33	-0.36	-0.356	-0.422	-0.477	-0.541	-0.606	-0.661	-0.677	-0.703	-0.644	-0.622	-0.672	-0.7	-0.7	-0.629	-0.616	-0.534	-0.496	-0.441	-0.4	-0.464	-0.514	-0.564	-0.614	-0.698	-0.778	-0.78	-0.81	-0.759	-0.722	-0.707	-0.659	-0.617	-0.622	-0.648	-0.597	-0.647
0.392	0.47	0.579	0.376	0.266	0.274	0.191	0.122	0.082	0.009	-0.003	-0.026	-0.099	-0.132	-0.149	-0.227	-0.286	-0.39	-0.487	-0.575	-0.634	-0.698	-0.65	-0.619	-0.647	-0.632	-0.584	-0.472	-0.463	-0.356	-0.341	-0.28	-0.262	-0.358	-0.408	-0.448	-0.478	-0.573	-0.667	-0.722	-0.764	-0.739	-0.745	-0.745	-0.707	-0.669	-0.684	-0.715	-0.665	-0.664
0.489	0.554	0.608	0.428	0.274	0.311	0.256	0.221	0.197	0.136	0.135	0.122	0.06	0.025	0.02	-0.046	-0.107	-0.21	-0.323	-0.418	-0.499	-0.589	-0.591	-0.563	-0.564	-0.523	-0.463	-0.325	-0.292	-0.172	-0.145	-0.081	-0.058	-0.154	-0.207	-0.255	-0.294	-0.408	-0.539	-0.597	-0.674	-0.64	-0.647	-0.687	-0.663	-0.638	-0.664	-0.693	-0.651	-0.692
0.346	0.391	0.436	0.23	0.058	0.1	0.04	0.006	-0.011	-0.068	-0.054	-0.053	-0.122	-0.153	-0.139	-0.199	-0.258	-0.33	-0.42	-0.489	-0.538	-0.598	-0.586	-0.564	-0.586	-0.579	-0.557	-0.452	-0.417	-0.316	-0.27	-0.211	-0.169	-0.241	-0.296	-0.351	-0.409	-0.517	-0.639	-0.658	-0.725	-0.666	-0.641	-0.668	-0.634	-0.607	-0.625	-0.653	-0.614	-0.692
0.37	0.429	0.507	0.293	0.142	0.163	0.091	0.042	0.016	-0.047	-0.038	-0.046	-0.12	-0.15	-0.142	-0.21	-0.271	-0.353	-0.442	-0.517	-0.567	-0.628	-0.596	-0.571	-0.599	-0.592	-0.563	-0.459	-0.435	-0.333	-0.297	-0.239	-0.205	-0.286	-0.339	-0.388	-0.438	-0.541	-0.651	-0.683	-0.737	-0.688	-0.676	-0.689	-0.649	-0.621	-0.637	-0.668	-0.629	-0.673
0.549	0.619	0.676	0.499	0.348	0.378	0.328	0.296	0.273	0.215	0.215	0.2	0.14	0.108	0.106	0.039	-0.023	-0.13	-0.248	-0.347	-0.438	-0.537	-0.543	-0.516	-0.511	-0.459	-0.388	-0.245	-0.21	-0.087	-0.063	-0.001	0.017	-0.083	-0.135	-0.18	-0.217	-0.332	-0.469	-0.538	-0.619	-0.589	-0.608	-0.653	-0.632	-0.613	-0.643	-0.675	-0.639	-0.669
0.486	0.536	0.561	0.381	0.201	0.25	0.209	0.192	0.18	0.13	0.143	0.141	0.082	0.052	0.064	0.007	-0.054	-0.14	-0.249	-0.335	-0.412	-0.502	-0.521	-0.499	-0.495	-0.455	-0.406	-0.272	-0.227	-0.11	-0.07	-0.01	0.022	-0.061	-0.116	-0.168	-0.22	-0.339	-0.483	-0.527	-0.617	-0.567	-0.564	-0.619	-0.598	-0.581	-0.611	-0.639	-0.608	-0.682
0.483	0.529	0.541	0.375	0.194	0.252	0.218	0.209	0.201	0.153	0.164	0.164	0.11	0.079	0.09	0.037	-0.021	-0.108	-0.218	-0.303	-0.385	-0.478	-0.51	-0.488	-0.477	-0.431	-0.378	-0.241	-0.192	-0.077	-0.036	0.024	0.056	-0.026	-0.08	-0.133	-0.183	-0.302	-0.448	-0.492	-0.587	-0.539	-0.537	-0.597	-0.581	-0.564	-0.595	-0.621	-0.589	-0.671
0.365	0.393	0.394	0.214	0.018	0.082	0.044	0.036	0.034	-0.011	0.012	0.022	-0.036	-0.067	-0.044	-0.09	-0.147	-0.21	-0.302	-0.366	-0.422	-0.492	-0.514	-0.498	-0.502	-0.483	-0.46	-0.348	-0.297	-0.196	-0.141	-0.083	-0.037	-0.1	-0.154	-0.214	-0.277	-0.392	-0.53	-0.542	-0.629	-0.563	-0.535	-0.585	-0.562	-0.543	-0.567	-0.592	-0.56	-0.674
0.388	0.411	0.392	0.231	0.033	0.105	0.079	0.082	0.084	0.044	0.067	0.078	0.028	-0.002	0.021	-0.019	-0.074	-0.137	-0.232	-0.297	-0.36	-0.438	-0.478	-0.463	-0.456	-0.426	-0.397	-0.278	-0.222	-0.12	-0.065	-0.009	0.035	-0.027	-0.079	-0.138	-0.2	-0.316	-0.459	-0.473	-0.569	-0.506	-0.482	-0.543	-0.526	-0.512	-0.539	-0.563	-0.533	-0.654
0.336	0.355	0.34	0.172	-0.018	0.056	0.024	0.022	0.023	-0.019	0.003	0.014	-0.037	-0.068	-0.048	-0.087	-0.142	-0.201	-0.29	-0.351	-0.404	-0.471	-0.504	-0.489	-0.488	-0.469	-0.448	-0.338	-0.285	-0.187	-0.131	-0.074	-0.028	-0.086	-0.139	-0.199	-0.26	-0.372	-0.506	-0.511	-0.601	-0.538	-0.506	-0.557	-0.537	-0.517	-0.542	-0.564	-0.529	-0.652
0.21	0.218	0.212	0.022	-0.167	-0.099	-0.142	-0.154	-0.153	-0.196	-0.167	-0.149	-0.208	-0.237	-0.208	-0.246	-0.299	-0.336	-0.404	-0.445	-0.47	-0.51	-0.519	-0.507	-0.527	-0.539	-0.547	-0.467	-0.421	-0.339	-0.275	-0.223	-0.166	-0.208	-0.26	-0.322	-0.393	-0.495	-0.611	-0.589	-0.66	-0.583	-0.53	-0.56	-0.528	-0.503	-0.519	-0.541	-0.506	-0.64
0.132	0.127	0.114	-0.076	-0.261	-0.193	-0.235	-0.244	-0.24	-0.279	-0.247	-0.224	-0.282	-0.307	-0.27	-0.303	-0.351	-0.373	-0.426	-0.453	-0.462	-0.489	-0.494	-0.484	-0.509	-0.535	-0.561	-0.499	-0.454	-0.386	-0.318	-0.271	-0.209	-0.237	-0.287	-0.349	-0.423	-0.516	-0.622	-0.582	-0.646	-0.564	-0.498	-0.521	-0.488	-0.463	-0.473	-0.492	-0.458	-0.606
0.069	0.055	0.049	-0.157	-0.341	-0.281	-0.326	-0.338	-0.329	-0.365	-0.321	-0.289	-0.356	-0.377	-0.328	-0.357	-0.406	-0.409	-0.449	-0.462	-0.455	-0.466	-0.459	-0.456	-0.492	-0.534	-0.576	-0.535	-0.489	-0.434	-0.359	-0.319	-0.249	-0.265	-0.313	-0.376	-0.456	-0.544	-0.638	-0.581	-0.64	-0.545	-0.468	-0.482	-0.444	-0.42	-0.424	-0.444	-0.416	-0.567
-0.017	-0.038	-0.049	-0.244	-0.418	-0.355	-0.4	-0.409	-0.396	-0.431	-0.392	-0.357	-0.417	-0.442	-0.394	-0.415	-0.46	-0.455	-0.483	-0.485	-0.466	-0.463	-0.452	-0.451	-0.494	-0.546	-0.601	-0.572	-0.528	-0.481	-0.404	-0.365	-0.292	-0.298	-0.344	-0.407	-0.487	-0.568	-0.649	-0.579	-0.63	-0.54	-0.451	-0.458	-0.421	-0.393	-0.394	-0.411	-0.374	-0.54
-0.13	-0.153	-0.143	-0.333	-0.487	-0.438	-0.496	-0.521	-0.509	-0.546	-0.508	-0.472	-0.537	-0.563	-0.516	-0.534	-0.573	-0.554	-0.563	-0.55	-0.507	-0.479	-0.438	-0.441	-0.502	-0.579	-0.652	-0.648	-0.619	-0.593	-0.519	-0.485	-0.412	-0.407	-0.448	-0.506	-0.583	-0.644	-0.699	-0.616	-0.64	-0.552	-0.454	-0.441	-0.404	-0.374	-0.366	-0.377	-0.335	-0.491
-0.169	-0.195	-0.186	-0.376	-0.511	-0.462	-0.522	-0.549	-0.547	-0.584	-0.551	-0.521	-0.582	-0.603	-0.566	-0.586	-0.622	-0.604	-0.608	-0.592	-0.544	-0.509	-0.468	-0.466	-0.527	-0.609	-0.685	-0.69	-0.664	-0.64	-0.57	-0.536	-0.466	-0.459	-0.498	-0.555	-0.625	-0.68	-0.724	-0.637	-0.654	-0.571	-0.471	-0.445	-0.399	-0.361	-0.35	-0.363	-0.323	-0.467
-0.262	-0.292	-0.273	-0.459	-0.562	-0.526	-0.591	-0.625	-0.629	-0.666	-0.635	-0.608	-0.669	-0.684	-0.652	-0.671	-0.702	-0.675	-0.661	-0.633	-0.566	-0.512	-0.456	-0.453	-0.522	-0.62	-0.709	-0.739	-0.724	-0.714	-0.649	-0.622	-0.553	-0.537	-0.57	-0.622	-0.685	-0.723	-0.74	-0.644	-0.642	-0.563	-0.458	-0.412	-0.358	-0.314	-0.296	-0.309	-0.271	-0.396
-0.323	-0.353	-0.319	-0.498	-0.571	-0.542	-0.613	-0.658	-0.666	-0.705	-0.682	-0.66	-0.718	-0.732	-0.71	-0.729	-0.755	-0.725	-0.701	-0.667	-0.59	-0.523	-0.45	-0.448	-0.523	-0.631	-0.724	-0.77	-0.765	-0.766	-0.709	-0.685	-0.621	-0.602	-0.63	-0.676	-0.731	-0.755	-0.75	-0.651	-0.633	-0.563	-0.459	-0.398	-0.342	-0.293	-0.271	-0.281	-0.238	-0.346
-0.334	-0.373	-0.353	-0.521	-0.594	-0.56	-0.626	-0.668	-0.672	-0.709	-0.686	-0.661	-0.717	-0.731	-0.71	-0.725	-0.746	-0.712	-0.684	-0.646	-0.567	-0.498	-0.433	-0.432	-0.503	-0.611	-0.706	-0.754	-0.75	-0.756	-0.698	-0.676	-0.613	-0.589	-0.615	-0.66	-0.715	-0.734	-0.726	-0.622	-0.605	-0.537	-0.431	-0.37	-0.319	-0.273	-0.252	-0.257	-0.212	-0.33
-0.221	-0.257	-0.255	-0.428	-0.535	-0.487	-0.545	-0.576	-0.578	-0.617	-0.59	-0.564	-0.62	-0.637	-0.614	-0.632	-0.66	-0.64	-0.634	-0.612	-0.555	-0.511	-0.471	-0.467	-0.521	-0.609	-0.688	-0.708	-0.69	-0.676	-0.613	-0.583	-0.517	-0.506	-0.539	-0.591	-0.652	-0.692	-0.714	-0.622	-0.63	-0.556	-0.456	-0.417	-0.369	-0.327	-0.314	-0.321	-0.278	-0.413
-0.19	-0.213	-0.197	-0.379	-0.482	-0.431	-0.492	-0.525	-0.529	-0.572	-0.551	-0.529	-0.585	-0.609	-0.591	-0.612	-0.648	-0.64	-0.645	-0.633	-0.586	-0.55	-0.508	-0.503	-0.558	-0.638	-0.705	-0.711	-0.691	-0.666	-0.605	-0.569	-0.506	-0.506	-0.541	-0.595	-0.653	-0.701	-0.729	-0.648	-0.662	-0.594	-0.5	-0.463	-0.415	-0.366	-0.357	-0.369	-0.315	-0.443
-0.287	-0.314	-0.281	-0.451	-0.515	-0.475	-0.543	-0.592	-0.599	-0.643	-0.629	-0.609	-0.666	-0.691	-0.681	-0.699	-0.727	-0.71	-0.698	-0.674	-0.608	-0.55	-0.482	-0.481	-0.548	-0.646	-0.723	-0.751	-0.748	-0.742	-0.69	-0.659	-0.602	-0.593	-0.622	-0.668	-0.715	-0.741	-0.738	-0.649	-0.639	-0.583	-0.488	-0.431	-0.385	-0.332	-0.315	-0.321	-0.259	-0.367
-0.223	-0.257	-0.25	-0.411	-0.498	-0.445	-0.504	-0.541	-0.544	-0.587	-0.57	-0.546	-0.601	-0.626	-0.614	-0.63	-0.655	-0.643	-0.64	-0.622	-0.569	-0.525	-0.481	-0.479	-0.531	-0.616	-0.686	-0.698	-0.686	-0.674	-0.617	-0.584	-0.525	-0.52	-0.551	-0.601	-0.652	-0.687	-0.701	-0.616	-0.624	-0.562	-0.47	-0.431	-0.392	-0.346	-0.335	-0.336	-0.277	-0.407
-0.075	-0.096	-0.096	-0.261	-0.372	-0.303	-0.353	-0.377	-0.377	-0.423	-0.407	-0.388	-0.437	-0.47	-0.462	-0.481	-0.519	-0.533	-0.562	-0.568	-0.549	-0.539	-0.525	-0.519	-0.552	-0.604	-0.643	-0.615	-0.585	-0.542	-0.486	-0.441	-0.384	-0.4	-0.439	-0.496	-0.545	-0.608	-0.657	-0.598	-0.637	-0.578	-0.5	-0.487	-0.452	-0.405	-0.405	-0.415	-0.349	-0.482
-0.103	-0.116	-0.088	-0.255	-0.33	-0.271	-0.331	-0.374	-0.386	-0.439	-0.436	-0.426	-0.477	-0.512	-0.52	-0.545	-0.583	-0.606	-0.633	-0.643	-0.62	-0.602	-0.566	-0.554	-0.597	-0.655	-0.69	-0.666	-0.65	-0.61	-0.566	-0.52	-0.472	-0.496	-0.53	-0.581	-0.618	-0.67	-0.699	-0.647	-0.67	-0.629	-0.557	-0.524	-0.485	-0.427	-0.424	-0.435	-0.358	-0.457
-0.19	-0.211	-0.19	-0.319	-0.355	-0.298	-0.352	-0.389	-0.397	-0.445	-0.456	-0.453	-0.491	-0.521	-0.544	-0.558	-0.584	-0.601	-0.614	-0.616	-0.585	-0.556	-0.529	-0.513	-0.55	-0.61	-0.647	-0.641	-0.628	-0.604	-0.57	-0.532	-0.491	-0.506	-0.531	-0.572	-0.596	-0.631	-0.633	-0.574	-0.585	-0.559	-0.488	-0.437	-0.401	-0.336	-0.335	-0.339	-0.252	-0.352
-0.015	-0.031	-0.043	-0.159	-0.238	-0.165	-0.204	-0.221	-0.224	-0.271	-0.277	-0.273	-0.308	-0.339	-0.357	-0.375	-0.405	-0.439	-0.481	-0.503	-0.508	-0.515	-0.529	-0.511	-0.52	-0.545	-0.555	-0.51	-0.48	-0.432	-0.394	-0.347	-0.308	-0.338	-0.37	-0.418	-0.446	-0.505	-0.549	-0.514	-0.558	-0.527	-0.47	-0.456	-0.433	-0.381	-0.392	-0.396	-0.321	-0.438
0.172	0.172	0.166	0.055	-0.028	0.043	0.007	-0.017	-0.033	-0.088	-0.105	-0.115	-0.15	-0.181	-0.21	-0.244	-0.276	-0.346	-0.416	-0.466	-0.505	-0.546	-0.575	-0.545	-0.534	-0.527	-0.501	-0.419	-0.391	-0.318	-0.294	-0.238	-0.214	-0.273	-0.307	-0.352	-0.369	-0.44	-0.504	-0.508	-0.567	-0.552	-0.523	-0.526	-0.508	-0.459	-0.476	-0.483	-0.412	-0.499
0.055	0.058	0.088	-0.007	-0.011	0.041	-0.008	-0.06	-0.091	-0.153	-0.197	-0.221	-0.249	-0.28	-0.344	-0.376	-0.397	-0.472	-0.523	-0.567	-0.587	-0.603	-0.602	-0.563	-0.563	-0.574	-0.549	-0.492	-0.49	-0.438	-0.437	-0.388	-0.379	-0.439	-0.461	-0.49	-0.48	-0.517	-0.528	-0.532	-0.559	-0.574	-0.552	-0.514	-0.492	-0.424	-0.431	-0.434	-0.338	-0.377
-0.03	-0.023	0.041	-0.105	-0.114	-0.075	-0.148	-0.221	-0.258	-0.326	-0.362	-0.382	-0.428	-0.461	-0.512	-0.555	-0.583	-0.646	-0.685	-0.718	-0.714	-0.706	-0.66	-0.631	-0.661	-0.703	-0.703	-0.666	-0.673	-0.625	-0.615	-0.565	-0.544	-0.597	-0.624	-0.659	-0.662	-0.698	-0.699	-0.684	-0.692	-0.693	-0.652	-0.595	-0.557	-0.485	-0.482	-0.49	-0.395	-0.429
-0.306	-0.309	-0.207	-0.346	-0.292	-0.29	-0.379	-0.472	-0.513	-0.575	-0.61	-0.627	-0.675	-0.694	-0.741	-0.775	-0.789	-0.81	-0.794	-0.785	-0.724	-0.657	-0.553	-0.534	-0.601	-0.695	-0.741	-0.778	-0.813	-0.814	-0.81	-0.782	-0.761	-0.778	-0.791	-0.81	-0.807	-0.797	-0.732	-0.681	-0.631	-0.634	-0.575	-0.468	-0.417	-0.343	-0.317	-0.32	-0.234	-0.235
-0.383	-0.405	-0.331	-0.484	-0.474	-0.464	-0.547	-0.62	-0.644	-0.694	-0.701	-0.697	-0.751	-0.768	-0.781	-0.803	-0.819	-0.805	-0.773	-0.742	-0.66	-0.578	-0.476	-0.47	-0.549	-0.661	-0.74	-0.797	-0.819	-0.833	-0.804	-0.783	-0.741	-0.731	-0.748	-0.777	-0.8	-0.795	-0.743	-0.659	-0.611	-0.582	-0.497	-0.401	-0.348	-0.285	-0.258	-0.26	-0.19	-0.241
-0.398	-0.416	-0.336	-0.495	-0.496	-0.495	-0.581	-0.656	-0.678	-0.724	-0.725	-0.716	-0.773	-0.791	-0.792	-0.814	-0.832	-0.808	-0.77	-0.733	-0.642	-0.554	-0.442	-0.439	-0.527	-0.647	-0.736	-0.801	-0.827	-0.845	-0.812	-0.793	-0.749	-0.732	-0.75	-0.779	-0.809	-0.803	-0.75	-0.66	-0.605	-0.569	-0.482	-0.387	-0.332	-0.276	-0.245	-0.25	-0.192	-0.239
-0.466	-0.492	-0.41	-0.553	-0.535	-0.548	-0.631	-0.706	-0.727	-0.765	-0.765	-0.754	-0.807	-0.818	-0.815	-0.831	-0.84	-0.801	-0.744	-0.693	-0.587	-0.483	-0.362	-0.361	-0.455	-0.586	-0.688	-0.777	-0.81	-0.846	-0.817	-0.809	-0.767	-0.737	-0.747	-0.769	-0.796	-0.772	-0.699	-0.6	-0.529	-0.494	-0.405	-0.3	-0.244	-0.194	-0.157	-0.159	-0.112	-0.146
-0.458	-0.484	-0.408	-0.561	-0.556	-0.57	-0.652	-0.722	-0.741	-0.777	-0.769	-0.755	-0.81	-0.818	-0.807	-0.823	-0.834	-0.79	-0.733	-0.68	-0.573	-0.47	-0.349	-0.35	-0.447	-0.579	-0.684	-0.774	-0.804	-0.839	-0.804	-0.797	-0.75	-0.717	-0.729	-0.753	-0.787	-0.768	-0.703	-0.6	-0.533	-0.489	-0.395	-0.295	-0.239	-0.192	-0.156	-0.159	-0.117	-0.161
-0.481	-0.503	-0.411	-0.546	-0.509	-0.538	-0.622	-0.699	-0.723	-0.757	-0.756	-0.748	-0.799	-0.803	-0.8	-0.816	-0.82	-0.775	-0.709	-0.654	-0.545	-0.436	-0.3	-0.3	-0.401	-0.533	-0.635	-0.737	-0.779	-0.824	-0.801	-0.801	-0.764	-0.731	-0.736	-0.749	-0.771	-0.737	-0.653	-0.557	-0.474	-0.442	-0.359	-0.247	-0.192	-0.144	-0.106	-0.107	-0.067	-0.084
-0.427	-0.439	-0.342	-0.487	-0.461	-0.488	-0.578	-0.662	-0.688	-0.729	-0.732	-0.729	-0.784	-0.792	-0.794	-0.817	-0.823	-0.791	-0.735	-0.692	-0.591	-0.491	-0.355	-0.351	-0.449	-0.576	-0.671	-0.758	-0.801	-0.837	-0.815	-0.809	-0.773	-0.75	-0.76	-0.775	-0.799	-0.771	-0.696	-0.609	-0.531	-0.5	-0.423	-0.313	-0.259	-0.21	-0.174	-0.174	-0.126	-0.144
-0.376	-0.391	-0.306	-0.477	-0.486	-0.499	-0.587	-0.664	-0.69	-0.733	-0.724	-0.714	-0.778	-0.786	-0.776	-0.804	-0.82	-0.792	-0.75	-0.713	-0.621	-0.533	-0.413	-0.408	-0.501	-0.625	-0.719	-0.789	-0.818	-0.837	-0.801	-0.787	-0.74	-0.721	-0.74	-0.768	-0.806	-0.8	-0.753	-0.663	-0.605	-0.558	-0.472	-0.379	-0.319	-0.273	-0.239	-0.245	-0.206	-0.241
-0.417	-0.428	-0.329	-0.489	-0.475	-0.501	-0.589	-0.667	-0.695	-0.734	-0.726	-0.719	-0.778	-0.784	-0.774	-0.801	-0.815	-0.781	-0.728	-0.686	-0.588	-0.492	-0.359	-0.358	-0.458	-0.583	-0.68	-0.763	-0.798	-0.824	-0.796	-0.789	-0.747	-0.723	-0.736	-0.756	-0.787	-0.771	-0.711	-0.623	-0.552	-0.511	-0.429	-0.328	-0.267	-0.22	-0.182	-0.191	-0.156	-0.172
-0.393	-0.391	-0.271	-0.423	-0.385	-0.423	-0.517	-0.606	-0.639	-0.683	-0.686	-0.688	-0.747	-0.754	-0.756	-0.788	-0.8	-0.777	-0.727	-0.692	-0.598	-0.504	-0.359	-0.355	-0.457	-0.576	-0.661	-0.742	-0.786	-0.813	-0.799	-0.792	-0.761	-0.747	-0.756	-0.769	-0.787	-0.763	-0.692	-0.619	-0.539	-0.514	-0.446	-0.336	-0.277	-0.228	-0.191	-0.199	-0.157	-0.145
-0.287	-0.281	-0.167	-0.356	-0.366	-0.387	-0.484	-0.571	-0.604	-0.655	-0.653	-0.652	-0.721	-0.734	-0.73	-0.771	-0.796	-0.789	-0.764	-0.746	-0.671	-0.599	-0.469	-0.46	-0.557	-0.665	-0.74	-0.79	-0.819	-0.821	-0.794	-0.773	-0.733	-0.734	-0.756	-0.782	-0.816	-0.821	-0.787	-0.721	-0.667	-0.626	-0.553	-0.461	-0.399	-0.348	-0.319	-0.332	-0.286	-0.302
-0.312	-0.314	-0.214	-0.403	-0.426	-0.444	-0.536	-0.613	-0.641	-0.687	-0.674	-0.667	-0.735	-0.744	-0.729	-0.766	-0.79	-0.771	-0.739	-0.712	-0.632	-0.556	-0.429	-0.424	-0.524	-0.638	-0.723	-0.78	-0.803	-0.809	-0.774	-0.757	-0.711	-0.702	-0.724	-0.753	-0.794	-0.801	-0.772	-0.694	-0.642	-0.592	-0.511	-0.424	-0.361	-0.314	-0.283	-0.297	-0.261	-0.29
-0.257	-0.246	-0.129	-0.323	-0.342	-0.369	-0.465	-0.549	-0.581	-0.629	-0.623	-0.622	-0.69	-0.7	-0.689	-0.733	-0.759	-0.751	-0.725	-0.708	-0.637	-0.569	-0.433	-0.426	-0.527	-0.633	-0.707	-0.756	-0.783	-0.783	-0.755	-0.737	-0.696	-0.697	-0.719	-0.745	-0.782	-0.791	-0.765	-0.703	-0.65	-0.604	-0.535	-0.448	-0.385	-0.339	-0.309	-0.326	-0.291	-0.301
-0.131	-0.108	0.006	-0.209	-0.269	-0.28	-0.379	-0.46	-0.491	-0.548	-0.54	-0.539	-0.615	-0.632	-0.621	-0.674	-0.711	-0.724	-0.726	-0.731	-0.682	-0.641	-0.523	-0.511	-0.602	-0.688	-0.744	-0.758	-0.774	-0.748	-0.714	-0.683	-0.638	-0.658	-0.692	-0.727	-0.773	-0.808	-0.816	-0.77	-0.741	-0.687	-0.623	-0.555	-0.493	-0.447	-0.426	-0.448	-0.406	-0.433
-0.155	-0.15	-0.067	-0.284	-0.372	-0.367	-0.457	-0.523	-0.545	-0.596	-0.576	-0.563	-0.639	-0.657	-0.633	-0.677	-0.715	-0.715	-0.715	-0.71	-0.656	-0.613	-0.515	-0.508	-0.593	-0.684	-0.753	-0.769	-0.771	-0.746	-0.697	-0.665	-0.609	-0.618	-0.655	-0.699	-0.757	-0.799	-0.819	-0.754	-0.736	-0.669	-0.589	-0.533	-0.472	-0.428	-0.409	-0.429	-0.39	-0.454
-0.184	-0.178	-0.092	-0.305	-0.385	-0.389	-0.479	-0.545	-0.567	-0.616	-0.595	-0.583	-0.656	-0.67	-0.644	-0.687	-0.723	-0.715	-0.707	-0.696	-0.635	-0.585	-0.48	-0.473	-0.563	-0.661	-0.735	-0.762	-0.768	-0.749	-0.701	-0.674	-0.619	-0.621	-0.655	-0.696	-0.754	-0.79	-0.801	-0.734	-0.708	-0.64	-0.56	-0.499	-0.436	-0.394	-0.372	-0.393	-0.36	-0.418
-0.073	-0.05	0.048	-0.176	-0.27	-0.271	-0.364	-0.432	-0.457	-0.511	-0.493	-0.49	-0.565	-0.581	-0.558	-0.61	-0.654	-0.667	-0.679	-0.688	-0.649	-0.621	-0.52	-0.509	-0.593	-0.671	-0.725	-0.726	-0.728	-0.691	-0.645	-0.611	-0.56	-0.581	-0.62	-0.663	-0.721	-0.772	-0.806	-0.761	-0.747	-0.681	-0.616	-0.566	-0.505	-0.465	-0.449	-0.476	-0.441	-0.49
0.018	0.04	0.112	-0.116	-0.25	-0.232	-0.316	-0.369	-0.388	-0.442	-0.418	-0.409	-0.485	-0.506	-0.478	-0.53	-0.579	-0.601	-0.632	-0.653	-0.632	-0.625	-0.556	-0.543	-0.61	-0.671	-0.714	-0.688	-0.675	-0.621	-0.566	-0.524	-0.467	-0.496	-0.543	-0.595	-0.662	-0.733	-0.796	-0.756	-0.769	-0.694	-0.628	-0.603	-0.547	-0.509	-0.502	-0.529	-0.494	-0.573
-0.069	-0.062	-0.005	-0.225	-0.359	-0.337	-0.416	-0.463	-0.475	-0.523	-0.493	-0.475	-0.549	-0.567	-0.532	-0.575	-0.62	-0.622	-0.639	-0.644	-0.607	-0.586	-0.517	-0.509	-0.579	-0.655	-0.716	-0.709	-0.693	-0.653	-0.591	-0.554	-0.491	-0.505	-0.548	-0.601	-0.673	-0.737	-0.79	-0.729	-0.737	-0.656	-0.576	-0.546	-0.488	-0.452	-0.441	-0.465	-0.433	-0.531
-0.051	-0.047	0	-0.217	-0.357	-0.325	-0.401	-0.444	-0.454	-0.502	-0.473	-0.453	-0.526	-0.547	-0.513	-0.555	-0.6	-0.606	-0.629	-0.636	-0.605	-0.589	-0.532	-0.524	-0.588	-0.657	-0.714	-0.699	-0.679	-0.634	-0.57	-0.531	-0.467	-0.483	-0.528	-0.584	-0.656	-0.724	-0.784	-0.724	-0.741	-0.659	-0.579	-0.555	-0.502	-0.465	-0.457	-0.479	-0.444	-0.552
-0.164	-0.172	-0.123	-0.332	-0.448	-0.423	-0.501	-0.548	-0.557	-0.603	-0.574	-0.552	-0.624	-0.642	-0.609	-0.644	-0.683	-0.672	-0.674	-0.664	-0.612	-0.572	-0.501	-0.496	-0.571	-0.66	-0.735	-0.746	-0.734	-0.709	-0.646	-0.614	-0.548	-0.549	-0.589	-0.641	-0.709	-0.759	-0.793	-0.716	-0.715	-0.635	-0.545	-0.504	-0.448	-0.408	-0.393	-0.41	-0.373	-0.479
-0.198	-0.206	-0.147	-0.353	-0.447	-0.428	-0.509	-0.565	-0.58	-0.628	-0.606	-0.588	-0.659	-0.677	-0.653	-0.688	-0.724	-0.715	-0.712	-0.7	-0.642	-0.595	-0.513	-0.507	-0.586	-0.681	-0.756	-0.774	-0.77	-0.75	-0.694	-0.662	-0.601	-0.602	-0.638	-0.686	-0.747	-0.788	-0.807	-0.73	-0.719	-0.648	-0.559	-0.506	-0.449	-0.404	-0.386	-0.401	-0.358	-0.45
-0.197	-0.214	-0.176	-0.375	-0.483	-0.451	-0.524	-0.569	-0.577	-0.621	-0.595	-0.573	-0.639	-0.658	-0.629	-0.659	-0.695	-0.681	-0.68	-0.665	-0.609	-0.566	-0.5	-0.497	-0.568	-0.659	-0.736	-0.75	-0.738	-0.717	-0.655	-0.623	-0.557	-0.554	-0.592	-0.643	-0.709	-0.755	-0.782	-0.699	-0.699	-0.623	-0.528	-0.485	-0.431	-0.388	-0.373	-0.387	-0.345	-0.459
-0.079	-0.09	-0.067	-0.271	-0.413	-0.367	-0.433	-0.466	-0.469	-0.514	-0.484	-0.461	-0.527	-0.549	-0.516	-0.549	-0.592	-0.592	-0.612	-0.613	-0.58	-0.562	-0.52	-0.514	-0.571	-0.641	-0.701	-0.687	-0.661	-0.621	-0.553	-0.514	-0.447	-0.456	-0.5	-0.558	-0.63	-0.697	-0.756	-0.688	-0.711	-0.628	-0.541	-0.521	-0.473	-0.435	-0.429	-0.446	-0.406	-0.536
-0.014	-0.013	0.023	-0.188	-0.326	-0.282	-0.352	-0.392	-0.401	-0.452	-0.429	-0.413	-0.481	-0.507	-0.482	-0.523	-0.569	-0.587	-0.62	-0.635	-0.615	-0.609	-0.565	-0.554	-0.609	-0.668	-0.713	-0.682	-0.658	-0.605	-0.544	-0.499	-0.438	-0.461	-0.507	-0.565	-0.632	-0.705	-0.77	-0.717	-0.745	-0.671	-0.595	-0.577	-0.528	-0.487	-0.484	-0.504	-0.458	-0.572
-0.084	-0.093	-0.061	-0.262	-0.384	-0.339	-0.408	-0.449	-0.459	-0.507	-0.487	-0.47	-0.535	-0.559	-0.538	-0.574	-0.615	-0.624	-0.646	-0.651	-0.62	-0.601	-0.553	-0.544	-0.602	-0.671	-0.725	-0.708	-0.687	-0.646	-0.586	-0.545	-0.484	-0.499	-0.541	-0.597	-0.659	-0.722	-0.772	-0.708	-0.728	-0.657	-0.574	-0.546	-0.498	-0.453	-0.447	-0.463	-0.413	-0.53
-0.021	-0.033	-0.026	-0.219	-0.369	-0.311	-0.368	-0.393	-0.394	-0.438	-0.412	-0.39	-0.451	-0.476	-0.447	-0.479	-0.522	-0.532	-0.564	-0.574	-0.556	-0.552	-0.529	-0.522	-0.565	-0.619	-0.666	-0.634	-0.602	-0.553	-0.486	-0.443	-0.379	-0.396	-0.441	-0.501	-0.57	-0.644	-0.715	-0.656	-0.694	-0.616	-0.534	-0.527	-0.484	-0.447	-0.447	-0.463	-0.419	-0.557
0.117	0.118	0.121	-0.07	-0.238	-0.174	-0.225	-0.244	-0.246	-0.292	-0.268	-0.252	-0.311	-0.338	-0.313	-0.35	-0.399	-0.43	-0.486	-0.517	-0.527	-0.55	-0.545	-0.533	-0.562	-0.59	-0.611	-0.548	-0.508	-0.438	-0.375	-0.324	-0.266	-0.301	-0.35	-0.411	-0.479	-0.57	-0.667	-0.633	-0.69	-0.616	-0.552	-0.565	-0.529	-0.496	-0.505	-0.525	-0.482	-0.615
0.137	0.144	0.155	-0.031	-0.182	-0.118	-0.171	-0.196	-0.204	-0.254	-0.24	-0.231	-0.288	-0.317	-0.304	-0.345	-0.393	-0.437	-0.499	-0.538	-0.554	-0.582	-0.576	-0.56	-0.586	-0.608	-0.618	-0.546	-0.511	-0.436	-0.381	-0.327	-0.276	-0.319	-0.367	-0.427	-0.485	-0.574	-0.668	-0.644	-0.701	-0.639	-0.583	-0.593	-0.558	-0.52	-0.531	-0.55	-0.498	-0.618
0.069	0.064	0.06	-0.116	-0.265	-0.197	-0.245	-0.264	-0.266	-0.311	-0.292	-0.276	-0.331	-0.359	-0.341	-0.374	-0.419	-0.448	-0.499	-0.526	-0.53	-0.548	-0.546	-0.535	-0.561	-0.591	-0.614	-0.557	-0.518	-0.454	-0.394	-0.344	-0.288	-0.319	-0.365	-0.425	-0.485	-0.569	-0.654	-0.614	-0.669	-0.604	-0.536	-0.543	-0.509	-0.471	-0.479	-0.494	-0.444	-0.578
0.176	0.174	0.154	-0.011	-0.182	-0.109	-0.146	-0.153	-0.152	-0.194	-0.173	-0.157	-0.207	-0.235	-0.214	-0.247	-0.294	-0.333	-0.398	-0.436	-0.461	-0.5	-0.521	-0.51	-0.52	-0.528	-0.534	-0.454	-0.407	-0.331	-0.271	-0.219	-0.165	-0.205	-0.253	-0.314	-0.375	-0.47	-0.577	-0.554	-0.625	-0.559	-0.505	-0.533	-0.506	-0.478	-0.492	-0.509	-0.468	-0.604
0.287	0.3	0.282	0.131	-0.035	0.038	0.007	0.001	-0.002	-0.046	-0.036	-0.03	-0.073	-0.103	-0.092	-0.13	-0.177	-0.237	-0.321	-0.377	-0.426	-0.488	-0.521	-0.504	-0.498	-0.481	-0.461	-0.357	-0.311	-0.222	-0.174	-0.118	-0.077	-0.134	-0.182	-0.238	-0.289	-0.388	-0.507	-0.511	-0.594	-0.541	-0.508	-0.548	-0.531	-0.505	-0.526	-0.543	-0.5	-0.619
0.247	0.253	0.23	0.092	-0.055	0.024	-0.005	-0.013	-0.015	-0.061	-0.054	-0.048	-0.09	-0.121	-0.119	-0.153	-0.196	-0.256	-0.336	-0.388	-0.433	-0.487	-0.521	-0.501	-0.496	-0.484	-0.465	-0.366	-0.323	-0.239	-0.194	-0.138	-0.1	-0.154	-0.199	-0.254	-0.298	-0.391	-0.497	-0.493	-0.575	-0.53	-0.494	-0.53	-0.517	-0.487	-0.51	-0.521	-0.471	-0.587
0.212	0.206	0.169	0.033	-0.124	-0.043	-0.066	-0.066	-0.064	-0.104	-0.09	-0.078	-0.117	-0.146	-0.134	-0.162	-0.204	-0.25	-0.322	-0.364	-0.4	-0.447	-0.485	-0.47	-0.466	-0.461	-0.453	-0.365	-0.316	-0.239	-0.187	-0.136	-0.091	-0.134	-0.178	-0.235	-0.285	-0.376	-0.481	-0.464	-0.546	-0.494	-0.449	-0.488	-0.474	-0.447	-0.468	-0.479	-0.437	-0.565
0.324	0.327	0.282	0.159	-0.012	0.071	0.056	0.065	0.068	0.031	0.046	0.055	0.018	-0.011	0.001	-0.03	-0.073	-0.131	-0.218	-0.275	-0.332	-0.401	-0.455	-0.438	-0.42	-0.392	-0.364	-0.255	-0.202	-0.113	-0.065	-0.012	0.027	-0.027	-0.072	-0.128	-0.176	-0.278	-0.402	-0.405	-0.5	-0.45	-0.422	-0.48	-0.473	-0.456	-0.483	-0.496	-0.461	-0.584
0.42	0.433	0.39	0.286	0.121	0.202	0.194	0.206	0.209	0.173	0.181	0.185	0.154	0.121	0.123	0.092	0.047	-0.028	-0.129	-0.2	-0.278	-0.366	-0.432	-0.414	-0.382	-0.33	-0.28	-0.15	-0.096	0.005	0.043	0.098	0.126	0.059	0.014	-0.036	-0.075	-0.182	-0.314	-0.341	-0.444	-0.409	-0.401	-0.472	-0.474	-0.459	-0.494	-0.508	-0.47	-0.575
0.508	0.534	0.497	0.401	0.239	0.315	0.311	0.326	0.326	0.292	0.299	0.296	0.269	0.236	0.235	0.2	0.152	0.064	-0.05	-0.134	-0.229	-0.334	-0.407	-0.387	-0.347	-0.277	-0.207	-0.06	-0.004	0.107	0.137	0.193	0.213	0.135	0.091	0.044	0.012	-0.1	-0.242	-0.292	-0.402	-0.375	-0.385	-0.466	-0.472	-0.461	-0.5	-0.52	-0.487	-0.57
0.539	0.558	0.504	0.425	0.259	0.338	0.346	0.368	0.376	0.349	0.364	0.366	0.341	0.311	0.308	0.281	0.237	0.153	0.042	-0.043	-0.143	-0.253	-0.341	-0.325	-0.275	-0.195	-0.121	0.027	0.088	0.195	0.225	0.275	0.291	0.218	0.177	0.134	0.103	-0.008	-0.153	-0.206	-0.319	-0.295	-0.311	-0.403	-0.412	-0.407	-0.448	-0.467	-0.439	-0.525
0.608	0.64	0.595	0.534	0.388	0.46	0.476	0.506	0.512	0.49	0.495	0.489	0.475	0.448	0.441	0.414	0.367	0.271	0.149	0.055	-0.064	-0.188	-0.285	-0.268	-0.207	-0.105	-0.01	0.149	0.211	0.328	0.347	0.397	0.401	0.318	0.28	0.243	0.223	0.111	-0.037	-0.115	-0.233	-0.223	-0.26	-0.359	-0.376	-0.379	-0.425	-0.443	-0.422	-0.481
0.58	0.618	0.579	0.495	0.329	0.403	0.408	0.43	0.435	0.406	0.412	0.409	0.386	0.357	0.355	0.321	0.274	0.181	0.06	-0.033	-0.144	-0.263	-0.345	-0.328	-0.279	-0.19	-0.106	0.052	0.112	0.227	0.254	0.308	0.321	0.238	0.194	0.152	0.121	0.005	-0.148	-0.216	-0.333	-0.308	-0.333	-0.426	-0.437	-0.438	-0.48	-0.499	-0.473	-0.551
0.62	0.672	0.654	0.566	0.417	0.481	0.478	0.489	0.485	0.448	0.442	0.43	0.406	0.376	0.364	0.322	0.274	0.164	0.036	-0.067	-0.186	-0.311	-0.384	-0.361	-0.311	-0.216	-0.12	0.046	0.099	0.221	0.237	0.295	0.3	0.204	0.161	0.123	0.101	-0.013	-0.163	-0.247	-0.361	-0.347	-0.383	-0.47	-0.481	-0.477	-0.519	-0.539	-0.509	-0.56
0.596	0.654	0.659	0.543	0.392	0.45	0.431	0.428	0.417	0.371	0.365	0.35	0.315	0.283	0.271	0.22	0.168	0.056	-0.072	-0.176	-0.288	-0.406	-0.459	-0.433	-0.396	-0.315	-0.226	-0.063	-0.015	0.108	0.127	0.188	0.197	0.098	0.051	0.01	-0.016	-0.132	-0.279	-0.359	-0.464	-0.444	-0.475	-0.548	-0.549	-0.536	-0.576	-0.599	-0.563	-0.611
0.659	0.736	0.769	0.663	0.543	0.58	0.557	0.543	0.522	0.473	0.454	0.427	0.393	0.363	0.338	0.28	0.228	0.098	-0.035	-0.153	-0.277	-0.403	-0.449	-0.417	-0.376	-0.282	-0.172	-0.002	0.035	0.164	0.165	0.225	0.219	0.105	0.063	0.032	0.021	-0.088	-0.227	-0.333	-0.428	-0.429	-0.482	-0.547	-0.55	-0.537	-0.577	-0.602	-0.564	-0.569
0.698	0.771	0.783	0.722	0.617	0.655	0.653	0.655	0.641	0.603	0.579	0.55	0.533	0.506	0.476	0.427	0.382	0.252	0.117	-0.002	-0.138	-0.275	-0.34	-0.311	-0.254	-0.139	-0.015	0.16	0.2	0.325	0.317	0.372	0.355	0.243	0.208	0.184	0.184	0.082	-0.056	-0.175	-0.277	-0.291	-0.36	-0.441	-0.459	-0.456	-0.501	-0.52	-0.487	-0.484
0.69	0.762	0.772	0.725	0.633	0.673	0.671	0.672	0.657	0.618	0.589	0.558	0.545	0.517	0.48	0.433	0.391	0.257	0.122	0.002	-0.135	-0.272	-0.338	-0.309	-0.249	-0.131	-0.003	0.173	0.211	0.334	0.322	0.376	0.355	0.242	0.209	0.188	0.195	0.096	-0.035	-0.157	-0.259	-0.28	-0.352	-0.432	-0.452	-0.448	-0.493	-0.511	-0.478	-0.466
0.655	0.713	0.701	0.653	0.544	0.598	0.602	0.611	0.602	0.567	0.545	0.522	0.51	0.481	0.45	0.408	0.367	0.245	0.113	0.001	-0.13	-0.264	-0.341	-0.313	-0.251	-0.139	-0.021	0.15	0.195	0.314	0.312	0.366	0.353	0.248	0.214	0.188	0.186	0.085	-0.052	-0.158	-0.267	-0.277	-0.336	-0.422	-0.441	-0.439	-0.484	-0.499	-0.466	-0.482
0.63	0.694	0.695	0.642	0.544	0.599	0.594	0.595	0.581	0.541	0.513	0.485	0.471	0.44	0.403	0.357	0.314	0.186	0.053	-0.06	-0.189	-0.319	-0.386	-0.359	-0.302	-0.192	-0.074	0.097	0.138	0.258	0.253	0.31	0.297	0.188	0.152	0.126	0.129	0.028	-0.101	-0.21	-0.314	-0.329	-0.387	-0.465	-0.484	-0.476	-0.52	-0.534	-0.493	-0.502
0.574	0.64	0.666	0.572	0.479	0.533	0.506	0.486	0.464	0.411	0.382	0.353	0.323	0.29	0.25	0.194	0.146	0.015	-0.116	-0.227	-0.342	-0.459	-0.498	-0.467	-0.43	-0.342	-0.237	-0.073	-0.04	0.082	0.081	0.144	0.138	0.025	-0.015	-0.047	-0.05	-0.151	-0.274	-0.369	-0.463	-0.473	-0.517	-0.575	-0.582	-0.56	-0.599	-0.616	-0.56	-0.571
0.609	0.7	0.779	0.706	0.682	0.703	0.661	0.611	0.567	0.504	0.448	0.395	0.368	0.334	0.26	0.192	0.149	-0.01	-0.142	-0.268	-0.392	-0.509	-0.52	-0.484	-0.445	-0.348	-0.214	-0.05	-0.043	0.077	0.043	0.105	0.073	-0.06	-0.091	-0.106	-0.077	-0.157	-0.244	-0.376	-0.442	-0.491	-0.568	-0.598	-0.604	-0.573	-0.608	-0.625	-0.556	-0.488
0.415	0.515	0.663	0.574	0.649	0.63	0.555	0.456	0.388	0.307	0.224	0.156	0.122	0.087	-0.015	-0.093	-0.125	-0.283	-0.384	-0.495	-0.582	-0.653	-0.598	-0.557	-0.55	-0.493	-0.377	-0.259	-0.291	-0.197	-0.256	-0.199	-0.243	-0.374	-0.392	-0.393	-0.336	-0.375	-0.391	-0.512	-0.524	-0.603	-0.677	-0.642	-0.632	-0.576	-0.589	-0.602	-0.511	-0.376
0.373	0.481	0.645	0.62	0.766	0.718	0.659	0.561	0.49	0.427	0.335	0.255	0.242	0.223	0.11	0.042	0.029	-0.119	-0.196	-0.299	-0.382	-0.445	-0.387	-0.343	-0.327	-0.261	-0.135	-0.044	-0.099	-0.033	-0.12	-0.085	-0.155	-0.275	-0.274	-0.247	-0.165	-0.167	-0.144	-0.284	-0.265	-0.372	-0.475	-0.43	-0.429	-0.386	-0.395	-0.404	-0.333	-0.136
0.244	0.351	0.551	0.457	0.588	0.526	0.44	0.323	0.246	0.177	0.1	0.027	-0.007	-0.025	-0.118	-0.195	-0.217	-0.345	-0.404	-0.489	-0.538	-0.571	-0.47	-0.43	-0.449	-0.425	-0.338	-0.276	-0.337	-0.277	-0.346	-0.311	-0.36	-0.466	-0.472	-0.456	-0.394	-0.395	-0.365	-0.472	-0.433	-0.515	-0.586	-0.518	-0.492	-0.44	-0.436	-0.455	-0.387	-0.197
-0.062	0.008	0.204	0.086	0.217	0.147	0.047	-0.077	-0.147	-0.212	-0.271	-0.321	-0.366	-0.383	-0.451	-0.513	-0.529	-0.6	-0.607	-0.638	-0.621	-0.588	-0.441	-0.417	-0.484	-0.528	-0.51	-0.518	-0.585	-0.568	-0.616	-0.592	-0.615	-0.675	-0.677	-0.666	-0.623	-0.601	-0.53	-0.566	-0.488	-0.544	-0.562	-0.454	-0.41	-0.351	-0.327	-0.343	-0.277	-0.124
-0.154	-0.1	0.078	-0.078	-0.013	-0.07	-0.179	-0.292	-0.348	-0.411	-0.443	-0.472	-0.533	-0.553	-0.587	-0.644	-0.669	-0.708	-0.704	-0.717	-0.673	-0.622	-0.466	-0.453	-0.543	-0.617	-0.64	-0.664	-0.717	-0.704	-0.719	-0.695	-0.69	-0.728	-0.741	-0.748	-0.74	-0.732	-0.68	-0.675	-0.602	-0.614	-0.595	-0.491	-0.437	-0.381	-0.352	-0.37	-0.313	-0.225
-0.178	-0.119	0.067	-0.037	0.08	-0.001	-0.097	-0.208	-0.266	-0.317	-0.359	-0.393	-0.44	-0.45	-0.492	-0.542	-0.551	-0.586	-0.566	-0.572	-0.526	-0.471	-0.314	-0.303	-0.382	-0.447	-0.46	-0.501	-0.57	-0.578	-0.615	-0.605	-0.62	-0.65	-0.649	-0.636	-0.606	-0.571	-0.487	-0.498	-0.408	-0.442	-0.446	-0.336	-0.293	-0.248	-0.215	-0.226	-0.184	-0.04
0.047	0.137	0.339	0.254	0.391	0.306	0.218	0.102	0.032	-0.024	-0.083	-0.138	-0.178	-0.187	-0.253	-0.318	-0.331	-0.411	-0.428	-0.474	-0.477	-0.467	-0.334	-0.309	-0.358	-0.373	-0.332	-0.324	-0.394	-0.373	-0.433	-0.416	-0.454	-0.523	-0.522	-0.5	-0.449	-0.425	-0.364	-0.432	-0.362	-0.424	-0.472	-0.383	-0.349	-0.307	-0.287	-0.304	-0.261	-0.065
0.137	0.234	0.437	0.283	0.345	0.288	0.186	0.072	0.01	-0.059	-0.109	-0.16	-0.218	-0.236	-0.292	-0.368	-0.403	-0.496	-0.541	-0.606	-0.623	-0.634	-0.504	-0.472	-0.529	-0.545	-0.505	-0.465	-0.515	-0.461	-0.496	-0.46	-0.477	-0.561	-0.583	-0.583	-0.562	-0.579	-0.569	-0.63	-0.59	-0.623	-0.653	-0.579	-0.534	-0.484	-0.475	-0.502	-0.444	-0.309
-0.025	0.046	0.239	0.095	0.157	0.086	-0.017	-0.128	-0.182	-0.242	-0.279	-0.312	-0.376	-0.389	-0.424	-0.487	-0.512	-0.566	-0.576	-0.608	-0.586	-0.56	-0.405	-0.385	-0.468	-0.521	-0.52	-0.525	-0.579	-0.556	-0.581	-0.558	-0.564	-0.615	-0.631	-0.631	-0.62	-0.618	-0.584	-0.607	-0.538	-0.557	-0.564	-0.471	-0.422	-0.379	-0.358	-0.38	-0.336	-0.221
0.067	0.15	0.346	0.257	0.373	0.28	0.192	0.08	0.016	-0.037	-0.094	-0.145	-0.187	-0.192	-0.252	-0.315	-0.325	-0.397	-0.41	-0.454	-0.454	-0.441	-0.303	-0.277	-0.33	-0.354	-0.32	-0.319	-0.388	-0.371	-0.426	-0.412	-0.445	-0.507	-0.51	-0.489	-0.448	-0.424	-0.37	-0.43	-0.353	-0.407	-0.451	-0.357	-0.319	-0.282	-0.264	-0.281	-0.244	-0.067
0.258	0.369	0.559	0.47	0.558	0.488	0.415	0.316	0.262	0.208	0.146	0.085	0.05	0.044	-0.031	-0.1	-0.12	-0.223	-0.275	-0.357	-0.399	-0.435	-0.336	-0.301	-0.316	-0.298	-0.224	-0.173	-0.231	-0.181	-0.238	-0.215	-0.255	-0.345	-0.359	-0.34	-0.3	-0.302	-0.29	-0.385	-0.353	-0.406	-0.477	-0.417	-0.389	-0.357	-0.358	-0.378	-0.331	-0.164
0.313	0.424	0.592	0.451	0.464	0.411	0.33	0.239	0.192	0.129	0.081	0.033	-0.019	-0.028	-0.083	-0.155	-0.187	-0.286	-0.348	-0.435	-0.479	-0.519	-0.421	-0.386	-0.409	-0.404	-0.343	-0.281	-0.318	-0.254	-0.287	-0.255	-0.274	-0.363	-0.392	-0.391	-0.378	-0.409	-0.432	-0.507	-0.488	-0.517	-0.568	-0.513	-0.48	-0.446	-0.452	-0.476	-0.429	-0.317
0.347	0.445	0.595	0.456	0.455	0.407	0.331	0.258	0.22	0.161	0.116	0.07	0.022	0.014	-0.031	-0.099	-0.132	-0.229	-0.294	-0.383	-0.435	-0.482	-0.402	-0.37	-0.387	-0.375	-0.313	-0.246	-0.266	-0.197	-0.22	-0.189	-0.202	-0.287	-0.32	-0.324	-0.318	-0.362	-0.402	-0.473	-0.452	-0.485	-0.531	-0.481	-0.447	-0.418	-0.427	-0.455	-0.41	-0.327
0.319	0.376	0.488	0.354	0.341	0.275	0.2	0.149	0.116	0.052	0.007	-0.021	-0.065	-0.081	-0.108	-0.164	-0.197	-0.276	-0.329	-0.394	-0.435	-0.463	-0.4	-0.383	-0.394	-0.397	-0.353	-0.305	-0.307	-0.245	-0.256	-0.224	-0.225	-0.289	-0.319	-0.332	-0.334	-0.381	-0.415	-0.453	-0.419	-0.464	-0.488	-0.424	-0.394	-0.364	-0.367	-0.389	-0.35	-0.3
0.435	0.465	0.543	0.444	0.429	0.398	0.343	0.309	0.291	0.239	0.196	0.173	0.14	0.119	0.091	0.042	0.006	-0.081	-0.147	-0.224	-0.291	-0.34	-0.304	-0.291	-0.298	-0.27	-0.204	-0.127	-0.117	-0.041	-0.053	-0.019	-0.031	-0.099	-0.129	-0.14	-0.141	-0.199	-0.257	-0.313	-0.293	-0.351	-0.397	-0.357	-0.347	-0.322	-0.337	-0.365	-0.327	-0.286
0.549	0.573	0.633	0.557	0.568	0.54	0.502	0.474	0.453	0.404	0.353	0.324	0.301	0.274	0.237	0.192	0.157	0.049	-0.037	-0.128	-0.217	-0.288	-0.28	-0.254	-0.242	-0.186	-0.091	0.008	0.02	0.113	0.086	0.124	0.099	0.013	-0.012	-0.017	0.001	-0.059	-0.122	-0.202	-0.207	-0.283	-0.35	-0.331	-0.338	-0.316	-0.333	-0.356	-0.314	-0.238
0.257	0.197	0.116	0.209	0.177	0.178	0.209	0.213	0.224	0.245	0.264	0.256	0.259	0.3	0.273	0.273	0.316	0.32	0.338	0.311	0.297	0.26	0.241	0.259	0.299	0.326	0.342	0.342	0.316	0.287	0.262	0.225	0.199	0.203	0.213	0.251	0.257	0.277	0.282	0.227	0.231	0.26	0.216	0.193	0.177	0.146	0.127	0.144	0.115	0.14
0.299	0.246	0.143	0.207	0.102	0.126	0.169	0.182	0.203	0.244	0.304	0.308	0.296	0.343	0.352	0.35	0.389	0.416	0.435	0.408	0.397	0.348	0.321	0.344	0.374	0.402	0.403	0.405	0.385	0.356	0.351	0.307	0.295	0.308	0.309	0.342	0.323	0.332	0.304	0.252	0.242	0.319	0.269	0.215	0.196	0.154	0.132	0.143	0.101	0.087
0.19	0.149	0.053	0.102	-0.03	0.025	0.071	0.096	0.146	0.2	0.274	0.285	0.269	0.324	0.368	0.367	0.403	0.461	0.493	0.472	0.473	0.427	0.409	0.426	0.433	0.457	0.434	0.422	0.407	0.366	0.383	0.329	0.331	0.364	0.358	0.384	0.336	0.342	0.293	0.255	0.245	0.363	0.324	0.26	0.24	0.193	0.171	0.174	0.128	0.047
0.211	0.2	0.112	0.15	-0.01	0.06	0.105	0.145	0.198	0.254	0.328	0.334	0.332	0.38	0.437	0.436	0.459	0.51	0.525	0.499	0.484	0.425	0.391	0.406	0.416	0.455	0.442	0.45	0.448	0.426	0.452	0.411	0.419	0.444	0.432	0.446	0.391	0.38	0.306	0.257	0.228	0.355	0.318	0.237	0.213	0.162	0.136	0.13	0.083	-0.013
0.222	0.222	0.119	0.166	0.014	0.103	0.166	0.209	0.27	0.333	0.411	0.426	0.426	0.472	0.53	0.534	0.56	0.611	0.623	0.597	0.573	0.505	0.462	0.478	0.493	0.541	0.538	0.562	0.552	0.53	0.553	0.511	0.513	0.539	0.53	0.547	0.496	0.486	0.407	0.356	0.312	0.428	0.389	0.287	0.251	0.189	0.156	0.16	0.116	0.004
0.247	0.247	0.136	0.182	0.023	0.113	0.185	0.231	0.293	0.354	0.432	0.459	0.459	0.493	0.558	0.566	0.588	0.636	0.638	0.616	0.586	0.515	0.464	0.475	0.493	0.544	0.548	0.589	0.581	0.564	0.589	0.554	0.559	0.581	0.573	0.584	0.534	0.52	0.432	0.385	0.332	0.436	0.404	0.287	0.241	0.171	0.134	0.145	0.108	-0.019
0.321	0.323	0.211	0.259	0.112	0.202	0.275	0.319	0.376	0.432	0.501	0.521	0.525	0.555	0.609	0.613	0.635	0.665	0.654	0.62	0.574	0.49	0.423	0.44	0.474	0.54	0.563	0.621	0.612	0.607	0.624	0.595	0.594	0.602	0.594	0.607	0.565	0.547	0.454	0.395	0.337	0.42	0.378	0.259	0.214	0.145	0.102	0.113	0.078	-0.037
0.374	0.363	0.239	0.295	0.139	0.226	0.301	0.353	0.407	0.463	0.533	0.557	0.561	0.582	0.639	0.647	0.665	0.689	0.669	0.634	0.581	0.493	0.415	0.425	0.466	0.541	0.571	0.637	0.639	0.642	0.66	0.636	0.635	0.64	0.632	0.641	0.601	0.575	0.473	0.413	0.358	0.428	0.386	0.258	0.213	0.143	0.096	0.102	0.063	-0.051
0.374	0.361	0.234	0.288	0.126	0.212	0.286	0.341	0.393	0.45	0.52	0.547	0.553	0.571	0.63	0.641	0.658	0.684	0.665	0.633	0.579	0.493	0.412	0.419	0.463	0.536	0.566	0.632	0.636	0.639	0.66	0.636	0.637	0.645	0.638	0.644	0.605	0.578	0.476	0.42	0.368	0.432	0.391	0.265	0.222	0.151	0.103	0.108	0.066	-0.053
0.279	0.247	0.115	0.19	0.022	0.096	0.172	0.228	0.281	0.351	0.43	0.459	0.474	0.505	0.567	0.59	0.619	0.674	0.685	0.677	0.649	0.588	0.509	0.509	0.556	0.61	0.617	0.643	0.637	0.611	0.633	0.591	0.596	0.628	0.628	0.643	0.603	0.601	0.527	0.488	0.468	0.541	0.511	0.402	0.366	0.292	0.247	0.25	0.193	0.069
0.298	0.278	0.159	0.22	0.079	0.159	0.233	0.271	0.309	0.373	0.443	0.462	0.477	0.516	0.556	0.568	0.603	0.64	0.646	0.627	0.592	0.524	0.437	0.45	0.518	0.574	0.598	0.633	0.613	0.588	0.595	0.556	0.551	0.568	0.571	0.595	0.571	0.576	0.515	0.47	0.436	0.501	0.463	0.36	0.326	0.26	0.209	0.218	0.176	0.073
0.241	0.228	0.108	0.155	0.013	0.102	0.175	0.219	0.265	0.331	0.405	0.432	0.443	0.484	0.54	0.552	0.584	0.631	0.641	0.628	0.599	0.533	0.458	0.456	0.516	0.568	0.582	0.612	0.597	0.569	0.588	0.548	0.552	0.577	0.576	0.593	0.558	0.557	0.487	0.455	0.419	0.487	0.462	0.355	0.319	0.246	0.202	0.211	0.165	0.036
0.402	0.408	0.302	0.362	0.233	0.324	0.396	0.44	0.489	0.533	0.581	0.6	0.61	0.623	0.66	0.663	0.68	0.68	0.644	0.592	0.517	0.413	0.322	0.336	0.399	0.488	0.544	0.635	0.635	0.65	0.659	0.643	0.635	0.621	0.614	0.623	0.597	0.562	0.458	0.386	0.317	0.361	0.308	0.182	0.137	0.073	0.021	0.028	0.007	-0.106
0.393	0.397	0.286	0.333	0.204	0.295	0.368	0.409	0.459	0.507	0.561	0.578	0.584	0.605	0.647	0.646	0.664	0.671	0.643	0.594	0.528	0.428	0.347	0.369	0.421	0.502	0.548	0.627	0.623	0.632	0.643	0.622	0.615	0.606	0.598	0.61	0.579	0.551	0.449	0.381	0.319	0.372	0.32	0.199	0.159	0.098	0.049	0.053	0.027	-0.081
0.413	0.422	0.317	0.366	0.251	0.335	0.41	0.453	0.501	0.546	0.596	0.608	0.614	0.636	0.676	0.67	0.687	0.687	0.652	0.598	0.526	0.42	0.338	0.36	0.415	0.503	0.554	0.639	0.636	0.651	0.658	0.64	0.631	0.616	0.607	0.619	0.59	0.559	0.454	0.38	0.316	0.362	0.305	0.181	0.138	0.077	0.031	0.038	0.01	-0.084
0.357	0.372	0.268	0.316	0.191	0.279	0.352	0.394	0.447	0.498	0.556	0.57	0.576	0.604	0.648	0.645	0.665	0.679	0.656	0.608	0.548	0.449	0.376	0.4	0.444	0.523	0.56	0.633	0.625	0.629	0.64	0.616	0.609	0.604	0.596	0.609	0.574	0.55	0.449	0.38	0.316	0.384	0.331	0.21	0.167	0.104	0.06	0.07	0.041	-0.061
0.317	0.322	0.209	0.255	0.104	0.197	0.272	0.323	0.381	0.438	0.514	0.538	0.54	0.568	0.627	0.633	0.649	0.679	0.662	0.626	0.577	0.488	0.419	0.432	0.464	0.535	0.556	0.619	0.62	0.62	0.643	0.617	0.62	0.628	0.616	0.625	0.579	0.552	0.447	0.387	0.322	0.411	0.37	0.241	0.194	0.126	0.084	0.094	0.061	-0.057
0.256	0.257	0.148	0.191	0.038	0.128	0.198	0.248	0.307	0.37	0.452	0.474	0.474	0.512	0.575	0.582	0.602	0.647	0.647	0.618	0.586	0.509	0.458	0.471	0.489	0.546	0.55	0.588	0.586	0.575	0.6	0.564	0.569	0.589	0.578	0.591	0.541	0.522	0.43	0.377	0.322	0.43	0.39	0.274	0.233	0.168	0.134	0.139	0.096	-0.011
0.229	0.224	0.121	0.151	-0.005	0.079	0.147	0.199	0.252	0.32	0.407	0.436	0.433	0.468	0.542	0.552	0.566	0.619	0.621	0.603	0.58	0.516	0.473	0.476	0.482	0.531	0.526	0.554	0.558	0.548	0.578	0.543	0.554	0.58	0.568	0.576	0.524	0.506	0.415	0.37	0.321	0.433	0.398	0.281	0.239	0.174	0.146	0.149	0.1	0.008
0.225	0.198	0.086	0.119	-0.033	0.04	0.109	0.155	0.208	0.278	0.368	0.408	0.393	0.426	0.5	0.512	0.53	0.591	0.604	0.59	0.578	0.524	0.493	0.493	0.496	0.532	0.516	0.532	0.532	0.512	0.542	0.5	0.511	0.545	0.533	0.547	0.495	0.483	0.403	0.369	0.333	0.44	0.406	0.3	0.263	0.199	0.171	0.176	0.124	0.037
0.337	0.281	0.159	0.189	0.059	0.092	0.154	0.18	0.189	0.247	0.336	0.372	0.35	0.374	0.41	0.418	0.443	0.475	0.48	0.466	0.451	0.406	0.363	0.373	0.401	0.424	0.427	0.45	0.443	0.429	0.436	0.405	0.404	0.418	0.416	0.435	0.415	0.411	0.359	0.326	0.3	0.366	0.328	0.25	0.226	0.172	0.141	0.158	0.108	0.085
0.162	0.076	-0.029	0.02	-0.067	-0.058	-0.008	0.015	0.04	0.087	0.162	0.205	0.171	0.2	0.233	0.243	0.279	0.332	0.366	0.372	0.387	0.377	0.359	0.349	0.375	0.371	0.342	0.324	0.308	0.262	0.274	0.231	0.233	0.27	0.273	0.295	0.27	0.288	0.273	0.278	0.275	0.336	0.318	0.276	0.255	0.206	0.187	0.218	0.173	0.124
0.171	0.077	-0.033	-0.001	-0.098	-0.107	-0.073	-0.058	-0.059	-0.02	0.054	0.105	0.064	0.08	0.101	0.114	0.142	0.186	0.219	0.235	0.256	0.263	0.251	0.237	0.265	0.241	0.21	0.187	0.174	0.138	0.149	0.118	0.123	0.16	0.163	0.177	0.158	0.173	0.172	0.196	0.202	0.238	0.235	0.213	0.204	0.162	0.155	0.182	0.126	0.11
0.113	0.045	-0.022	-0.007	-0.021	-0.083	-0.063	-0.067	-0.084	-0.063	-0.027	0.02	-0.012	-0.007	0.001	0.014	0.045	0.076	0.12	0.145	0.172	0.203	0.207	0.193	0.224	0.183	0.162	0.122	0.099	0.055	0.04	0.015	0.004	0.038	0.054	0.077	0.091	0.131	0.175	0.213	0.246	0.218	0.211	0.237	0.223	0.196	0.212	0.248	0.204	0.259
-0.053	-0.08	-0.075	-0.055	0.024	-0.054	-0.051	-0.081	-0.091	-0.085	-0.09	-0.059	-0.086	-0.083	-0.088	-0.079	-0.043	-0.02	0.033	0.055	0.09	0.138	0.175	0.178	0.184	0.132	0.114	0.059	0.021	-0.036	-0.073	-0.101	-0.127	-0.1	-0.077	-0.041	-0.008	0.052	0.132	0.169	0.221	0.172	0.158	0.229	0.219	0.217	0.237	0.271	0.267	0.343
-0.184	-0.183	-0.142	-0.084	0.028	-0.045	-0.048	-0.076	-0.07	-0.069	-0.105	-0.094	-0.108	-0.095	-0.114	-0.106	-0.063	-0.039	0.014	0.031	0.073	0.119	0.16	0.176	0.177	0.131	0.109	0.046	-0.003	-0.07	-0.112	-0.144	-0.176	-0.151	-0.127	-0.084	-0.052	0.016	0.106	0.129	0.184	0.154	0.14	0.221	0.216	0.227	0.228	0.257	0.276	0.332
-0.232	-0.216	-0.169	-0.088	0.045	-0.047	-0.05	-0.063	-0.054	-0.055	-0.111	-0.104	-0.095	-0.088	-0.105	-0.085	-0.044	-0.018	0.04	0.067	0.106	0.16	0.189	0.195	0.204	0.165	0.148	0.079	0.035	-0.035	-0.081	-0.11	-0.145	-0.114	-0.084	-0.042	0	0.076	0.177	0.202	0.269	0.212	0.2	0.284	0.27	0.28	0.292	0.324	0.338	0.411
-0.181	-0.163	-0.148	-0.048	0.079	-0.025	-0.011	-0.004	0.004	0.014	-0.033	-0.021	0.003	0.008	-0.003	0.027	0.069	0.1	0.155	0.193	0.222	0.274	0.274	0.263	0.295	0.27	0.263	0.199	0.166	0.095	0.048	0.016	-0.019	0.018	0.053	0.095	0.145	0.225	0.325	0.348	0.406	0.332	0.31	0.379	0.354	0.353	0.372	0.408	0.399	0.493
-0.164	-0.137	-0.143	-0.041	0.034	-0.077	-0.057	-0.026	-0.012	0.009	-0.019	0.007	0.041	0.038	0.062	0.101	0.133	0.182	0.24	0.288	0.315	0.365	0.351	0.321	0.358	0.338	0.324	0.261	0.244	0.176	0.145	0.113	0.09	0.142	0.175	0.207	0.245	0.316	0.396	0.427	0.487	0.414	0.4	0.449	0.413	0.395	0.422	0.46	0.424	0.508
-0.156	-0.146	-0.174	-0.106	-0.076	-0.166	-0.13	-0.092	-0.071	-0.032	-0.027	0.026	0.045	0.041	0.095	0.145	0.172	0.244	0.31	0.37	0.406	0.463	0.463	0.43	0.438	0.4	0.371	0.306	0.296	0.225	0.212	0.177	0.165	0.234	0.262	0.289	0.31	0.375	0.436	0.487	0.537	0.484	0.481	0.508	0.466	0.433	0.458	0.496	0.45	0.502
-0.076	-0.075	-0.116	-0.075	-0.037	-0.101	-0.043	-0.005	0.031	0.072	0.085	0.147	0.154	0.154	0.214	0.258	0.28	0.344	0.394	0.44	0.456	0.488	0.472	0.448	0.462	0.442	0.424	0.386	0.379	0.322	0.316	0.283	0.273	0.334	0.354	0.378	0.388	0.432	0.466	0.512	0.533	0.485	0.481	0.471	0.43	0.384	0.401	0.438	0.384	0.4
-0.157	-0.133	-0.15	-0.079	-0.01	-0.035	0.027	0.071	0.132	0.175	0.18	0.231	0.251	0.251	0.313	0.358	0.378	0.443	0.486	0.522	0.528	0.546	0.537	0.51	0.506	0.511	0.499	0.474	0.464	0.413	0.41	0.375	0.361	0.42	0.438	0.461	0.464	0.501	0.517	0.543	0.552	0.519	0.508	0.472	0.417	0.363	0.368	0.399	0.362	0.341
-0.127	-0.171	-0.259	-0.143	-0.129	-0.103	-0.021	0.052	0.116	0.183	0.234	0.294	0.325	0.322	0.396	0.455	0.474	0.557	0.6	0.65	0.657	0.668	0.633	0.585	0.581	0.6	0.576	0.555	0.568	0.52	0.541	0.502	0.501	0.574	0.591	0.606	0.588	0.607	0.595	0.618	0.615	0.625	0.621	0.541	0.493	0.419	0.406	0.424	0.36	0.288
-0.054	-0.104	-0.211	-0.064	-0.088	-0.07	0.014	0.108	0.168	0.235	0.289	0.348	0.381	0.375	0.458	0.518	0.531	0.609	0.635	0.681	0.675	0.677	0.63	0.568	0.573	0.606	0.591	0.584	0.614	0.58	0.607	0.575	0.578	0.645	0.659	0.667	0.645	0.646	0.614	0.626	0.62	0.629	0.622	0.528	0.473	0.394	0.373	0.391	0.321	0.24
0.001	-0.051	-0.162	-0.022	-0.066	-0.049	0.032	0.133	0.184	0.243	0.298	0.356	0.385	0.37	0.457	0.512	0.513	0.576	0.585	0.626	0.609	0.606	0.548	0.478	0.49	0.533	0.526	0.533	0.578	0.565	0.598	0.578	0.585	0.641	0.651	0.649	0.626	0.609	0.563	0.57	0.552	0.558	0.555	0.453	0.396	0.319	0.298	0.312	0.242	0.165
0.128	0.081	-0.033	0.102	0.026	0.058	0.139	0.238	0.295	0.35	0.41	0.465	0.486	0.471	0.552	0.598	0.594	0.64	0.629	0.646	0.607	0.577	0.515	0.454	0.468	0.531	0.541	0.579	0.625	0.629	0.664	0.65	0.656	0.694	0.697	0.693	0.661	0.627	0.553	0.536	0.503	0.517	0.501	0.379	0.321	0.242	0.208	0.217	0.155	0.065
0.203	0.167	0.052	0.19	0.099	0.14	0.227	0.323	0.39	0.448	0.506	0.559	0.577	0.566	0.643	0.685	0.685	0.726	0.707	0.707	0.657	0.606	0.546	0.495	0.509	0.585	0.605	0.659	0.699	0.705	0.736	0.719	0.72	0.749	0.748	0.748	0.713	0.677	0.587	0.552	0.511	0.535	0.504	0.369	0.308	0.226	0.182	0.193	0.138	0.035
0.277	0.252	0.143	0.27	0.159	0.211	0.296	0.386	0.457	0.514	0.572	0.619	0.633	0.625	0.698	0.73	0.73	0.761	0.732	0.714	0.654	0.583	0.521	0.484	0.503	0.586	0.616	0.685	0.721	0.734	0.763	0.747	0.746	0.764	0.757	0.758	0.716	0.672	0.565	0.516	0.466	0.502	0.459	0.318	0.259	0.175	0.125	0.133	0.084	-0.027
0.286	0.268	0.16	0.288	0.163	0.221	0.304	0.391	0.469	0.532	0.592	0.637	0.652	0.649	0.721	0.754	0.76	0.797	0.773	0.75	0.693	0.618	0.558	0.526	0.548	0.629	0.655	0.722	0.749	0.753	0.782	0.759	0.758	0.78	0.771	0.777	0.728	0.691	0.58	0.53	0.483	0.53	0.482	0.342	0.282	0.196	0.141	0.149	0.1	-0.021
0.347	0.336	0.235	0.351	0.216	0.281	0.362	0.438	0.516	0.575	0.632	0.668	0.677	0.681	0.744	0.766	0.771	0.796	0.765	0.725	0.66	0.571	0.523	0.507	0.524	0.607	0.642	0.721	0.74	0.75	0.775	0.751	0.748	0.758	0.745	0.753	0.703	0.661	0.54	0.477	0.425	0.479	0.422	0.281	0.225	0.14	0.08	0.085	0.041	-0.08
0.35	0.341	0.241	0.355	0.221	0.283	0.363	0.438	0.516	0.574	0.631	0.665	0.672	0.68	0.742	0.762	0.77	0.795	0.767	0.724	0.661	0.571	0.52	0.508	0.531	0.612	0.644	0.721	0.735	0.744	0.77	0.744	0.74	0.75	0.737	0.746	0.694	0.653	0.533	0.471	0.422	0.477	0.419	0.28	0.224	0.139	0.08	0.087	0.04	-0.08
0.415	0.41	0.322	0.41	0.263	0.327	0.393	0.46	0.531	0.571	0.627	0.659	0.652	0.648	0.706	0.715	0.711	0.714	0.665	0.605	0.528	0.428	0.386	0.376	0.39	0.476	0.519	0.619	0.643	0.675	0.705	0.693	0.693	0.683	0.663	0.664	0.609	0.547	0.41	0.34	0.282	0.336	0.278	0.14	0.09	0.016	-0.047	-0.047	-0.084	-0.187
0.424	0.418	0.339	0.411	0.274	0.345	0.403	0.464	0.532	0.564	0.608	0.636	0.63	0.62	0.669	0.674	0.665	0.657	0.601	0.538	0.458	0.357	0.317	0.312	0.319	0.406	0.453	0.56	0.586	0.625	0.655	0.65	0.652	0.634	0.609	0.605	0.552	0.483	0.344	0.271	0.209	0.261	0.206	0.071	0.025	-0.042	-0.106	-0.108	-0.137	-0.247
0.543	0.553	0.493	0.53	0.377	0.45	0.491	0.535	0.588	0.603	0.641	0.654	0.641	0.627	0.659	0.645	0.626	0.586	0.505	0.416	0.318	0.196	0.154	0.159	0.177	0.276	0.344	0.479	0.504	0.569	0.592	0.602	0.601	0.555	0.522	0.512	0.459	0.371	0.214	0.12	0.052	0.099	0.032	-0.098	-0.132	-0.184	-0.253	-0.266	-0.276	-0.377
0.591	0.616	0.575	0.575	0.411	0.477	0.503	0.532	0.57	0.569	0.604	0.61	0.585	0.567	0.589	0.561	0.534	0.474	0.38	0.279	0.176	0.049	0.016	0.028	0.047	0.143	0.219	0.364	0.386	0.467	0.488	0.507	0.507	0.445	0.408	0.392	0.339	0.241	0.081	-0.017	-0.089	-0.045	-0.113	-0.231	-0.256	-0.297	-0.362	-0.379	-0.376	-0.466
0.607	0.628	0.581	0.578	0.419	0.49	0.519	0.557	0.591	0.587	0.624	0.635	0.611	0.584	0.61	0.587	0.55	0.483	0.378	0.282	0.167	0.038	-0.007	-0.011	0.014	0.121	0.203	0.36	0.4	0.495	0.522	0.551	0.552	0.486	0.45	0.427	0.376	0.265	0.096	-0.003	-0.089	-0.056	-0.115	-0.246	-0.274	-0.317	-0.378	-0.397	-0.394	-0.485
0.536	0.542	0.47	0.51	0.355	0.427	0.476	0.536	0.586	0.603	0.649	0.673	0.662	0.639	0.684	0.678	0.649	0.611	0.524	0.447	0.342	0.224	0.168	0.15	0.178	0.284	0.354	0.493	0.536	0.612	0.644	0.661	0.664	0.621	0.591	0.573	0.52	0.421	0.26	0.172	0.09	0.126	0.07	-0.072	-0.113	-0.173	-0.235	-0.247	-0.261	-0.369
0.518	0.521	0.447	0.485	0.323	0.394	0.442	0.5	0.551	0.568	0.619	0.645	0.63	0.61	0.654	0.649	0.622	0.589	0.508	0.435	0.338	0.225	0.175	0.159	0.181	0.279	0.343	0.474	0.512	0.583	0.616	0.631	0.637	0.599	0.567	0.55	0.494	0.399	0.243	0.162	0.088	0.127	0.072	-0.066	-0.103	-0.16	-0.222	-0.236	-0.25	-0.36
0.585	0.597	0.546	0.536	0.379	0.448	0.48	0.521	0.548	0.542	0.585	0.6	0.576	0.543	0.57	0.551	0.506	0.439	0.333	0.247	0.135	0.016	-0.029	-0.041	-0.021	0.08	0.162	0.316	0.364	0.465	0.494	0.531	0.535	0.471	0.435	0.405	0.359	0.245	0.084	-0.008	-0.095	-0.07	-0.124	-0.253	-0.28	-0.316	-0.373	-0.394	-0.39	-0.471
0.535	0.536	0.467	0.484	0.333	0.405	0.447	0.511	0.548	0.553	0.599	0.624	0.613	0.577	0.62	0.615	0.57	0.518	0.417	0.346	0.234	0.122	0.062	0.033	0.057	0.164	0.24	0.388	0.449	0.546	0.583	0.617	0.624	0.575	0.543	0.511	0.463	0.348	0.185	0.101	0.01	0.034	-0.011	-0.154	-0.191	-0.237	-0.293	-0.31	-0.32	-0.417
0.409	0.391	0.297	0.357	0.215	0.281	0.343	0.425	0.478	0.507	0.565	0.607	0.605	0.577	0.642	0.659	0.629	0.619	0.549	0.509	0.423	0.337	0.276	0.23	0.249	0.342	0.391	0.505	0.562	0.624	0.665	0.679	0.689	0.675	0.654	0.631	0.58	0.489	0.348	0.288	0.212	0.242	0.207	0.06	0.013	-0.052	-0.105	-0.113	-0.143	-0.253
0.425	0.404	0.321	0.346	0.201	0.254	0.3	0.369	0.399	0.409	0.466	0.505	0.49	0.453	0.506	0.515	0.475	0.448	0.369	0.328	0.244	0.166	0.118	0.074	0.084	0.165	0.215	0.33	0.393	0.468	0.51	0.538	0.552	0.525	0.501	0.469	0.423	0.321	0.186	0.132	0.063	0.082	0.055	-0.075	-0.105	-0.152	-0.198	-0.216	-0.236	-0.325
0.478	0.464	0.398	0.393	0.258	0.312	0.341	0.405	0.418	0.408	0.453	0.482	0.467	0.418	0.458	0.456	0.4	0.343	0.24	0.187	0.086	0	-0.057	-0.1	-0.083	0.008	0.077	0.213	0.289	0.394	0.435	0.482	0.497	0.448	0.418	0.376	0.336	0.214	0.069	0.005	-0.077	-0.073	-0.098	-0.221	-0.244	-0.276	-0.319	-0.343	-0.35	-0.424
0.346	0.318	0.228	0.277	0.158	0.213	0.268	0.357	0.393	0.412	0.468	0.511	0.513	0.471	0.54	0.563	0.52	0.506	0.434	0.41	0.326	0.259	0.196	0.133	0.15	0.237	0.284	0.39	0.464	0.536	0.582	0.609	0.624	0.611	0.591	0.559	0.518	0.419	0.289	0.244	0.171	0.181	0.163	0.028	-0.014	-0.069	-0.111	-0.123	-0.153	-0.248
0.179	0.13	0.026	0.093	-0.005	0.029	0.09	0.179	0.215	0.244	0.306	0.359	0.367	0.331	0.408	0.449	0.42	0.441	0.405	0.419	0.374	0.348	0.3	0.226	0.23	0.284	0.299	0.353	0.421	0.456	0.502	0.514	0.531	0.552	0.545	0.519	0.483	0.415	0.327	0.318	0.275	0.281	0.283	0.168	0.129	0.071	0.042	0.035	-0.01	-0.094
0.203	0.159	0.09	0.098	0.009	0.028	0.05	0.114	0.113	0.105	0.148	0.188	0.183	0.128	0.182	0.202	0.152	0.133	0.073	0.078	0.029	0.01	-0.024	-0.093	-0.099	-0.055	-0.031	0.037	0.114	0.184	0.229	0.269	0.291	0.281	0.267	0.225	0.198	0.107	0.025	0.018	-0.023	-0.038	-0.022	-0.104	-0.117	-0.138	-0.157	-0.179	-0.195	-0.254
0.225	0.184	0.11	0.137	0.049	0.077	0.108	0.182	0.19	0.19	0.236	0.286	0.28	0.222	0.282	0.307	0.256	0.238	0.171	0.173	0.113	0.085	0.04	-0.036	-0.033	0.024	0.055	0.134	0.217	0.29	0.337	0.377	0.397	0.387	0.373	0.331	0.303	0.208	0.115	0.101	0.05	0.034	0.044	-0.052	-0.08	-0.112	-0.134	-0.146	-0.17	-0.231
0.049	-0.006	-0.103	-0.023	-0.081	-0.066	-0.01	0.079	0.103	0.13	0.188	0.247	0.262	0.221	0.297	0.346	0.318	0.35	0.33	0.369	0.342	0.345	0.301	0.216	0.215	0.252	0.252	0.282	0.352	0.376	0.42	0.433	0.451	0.484	0.485	0.459	0.437	0.384	0.327	0.341	0.31	0.301	0.32	0.226	0.187	0.134	0.12	0.12	0.067	0.007
-0.112	-0.178	-0.257	-0.201	-0.228	-0.239	-0.201	-0.128	-0.125	-0.107	-0.057	0	0.015	-0.028	0.038	0.089	0.062	0.106	0.109	0.175	0.183	0.231	0.209	0.124	0.105	0.103	0.078	0.065	0.129	0.136	0.18	0.194	0.218	0.264	0.272	0.243	0.232	0.199	0.185	0.234	0.23	0.211	0.256	0.205	0.184	0.149	0.155	0.152	0.101	0.067
-0.166	-0.232	-0.295	-0.257	-0.263	-0.285	-0.262	-0.196	-0.206	-0.197	-0.159	-0.106	-0.09	-0.137	-0.08	-0.031	-0.062	-0.023	-0.018	0.055	0.072	0.133	0.117	0.03	0.008	-0.005	-0.034	-0.056	0.012	0.02	0.062	0.082	0.108	0.152	0.162	0.129	0.126	0.096	0.099	0.159	0.161	0.129	0.185	0.154	0.14	0.119	0.138	0.132	0.089	0.076
-0.172	-0.228	-0.256	-0.262	-0.246	-0.284	-0.296	-0.259	-0.3	-0.318	-0.3	-0.266	-0.258	-0.312	-0.283	-0.253	-0.291	-0.284	-0.288	-0.222	-0.204	-0.134	-0.141	-0.215	-0.233	-0.26	-0.286	-0.308	-0.243	-0.22	-0.187	-0.151	-0.127	-0.104	-0.097	-0.136	-0.125	-0.158	-0.135	-0.074	-0.062	-0.11	-0.048	-0.04	-0.03	-0.022	0.006	-0.006	-0.033	-0.005
-0.21	-0.265	-0.283	-0.3	-0.273	-0.318	-0.339	-0.312	-0.363	-0.385	-0.373	-0.345	-0.336	-0.388	-0.366	-0.338	-0.375	-0.368	-0.365	-0.294	-0.266	-0.186	-0.186	-0.257	-0.275	-0.314	-0.345	-0.381	-0.322	-0.302	-0.273	-0.236	-0.212	-0.189	-0.181	-0.218	-0.202	-0.227	-0.189	-0.121	-0.1	-0.153	-0.085	-0.058	-0.041	-0.024	0.011	-0.002	-0.025	0.016
-0.105	-0.141	-0.138	-0.196	-0.178	-0.217	-0.253	-0.239	-0.301	-0.347	-0.347	-0.329	-0.332	-0.395	-0.389	-0.38	-0.431	-0.46	-0.488	-0.445	-0.439	-0.381	-0.378	-0.439	-0.458	-0.483	-0.493	-0.493	-0.427	-0.375	-0.347	-0.29	-0.266	-0.274	-0.276	-0.324	-0.308	-0.36	-0.344	-0.295	-0.288	-0.349	-0.286	-0.258	-0.231	-0.199	-0.168	-0.189	-0.195	-0.145
0.015	-0.006	0.013	-0.081	-0.078	-0.105	-0.152	-0.153	-0.221	-0.286	-0.296	-0.288	-0.303	-0.371	-0.379	-0.39	-0.451	-0.513	-0.568	-0.555	-0.572	-0.54	-0.54	-0.587	-0.6	-0.611	-0.599	-0.563	-0.496	-0.416	-0.389	-0.319	-0.294	-0.332	-0.344	-0.399	-0.386	-0.461	-0.469	-0.441	-0.451	-0.512	-0.46	-0.436	-0.4	-0.354	-0.33	-0.362	-0.348	-0.298
0.002	-0.006	0.042	-0.082	-0.059	-0.09	-0.155	-0.182	-0.259	-0.337	-0.362	-0.368	-0.391	-0.453	-0.483	-0.507	-0.569	-0.644	-0.699	-0.696	-0.709	-0.676	-0.661	-0.685	-0.704	-0.725	-0.712	-0.681	-0.629	-0.547	-0.529	-0.458	-0.437	-0.486	-0.498	-0.551	-0.533	-0.602	-0.595	-0.567	-0.574	-0.636	-0.583	-0.535	-0.485	-0.42	-0.392	-0.427	-0.395	-0.324
0.126	0.133	0.19	0.05	0.053	0.036	-0.034	-0.068	-0.146	-0.232	-0.26	-0.276	-0.306	-0.367	-0.405	-0.445	-0.512	-0.611	-0.688	-0.714	-0.749	-0.745	-0.733	-0.743	-0.757	-0.758	-0.726	-0.663	-0.612	-0.51	-0.495	-0.416	-0.397	-0.471	-0.493	-0.547	-0.533	-0.62	-0.64	-0.639	-0.661	-0.715	-0.677	-0.64	-0.588	-0.519	-0.503	-0.545	-0.503	-0.439
0.186	0.187	0.224	0.103	0.082	0.078	0.023	0.01	-0.058	-0.138	-0.155	-0.16	-0.188	-0.258	-0.28	-0.313	-0.384	-0.483	-0.573	-0.602	-0.654	-0.664	-0.668	-0.693	-0.7	-0.683	-0.641	-0.557	-0.491	-0.379	-0.356	-0.274	-0.253	-0.326	-0.351	-0.41	-0.404	-0.507	-0.554	-0.563	-0.598	-0.652	-0.619	-0.611	-0.568	-0.514	-0.505	-0.549	-0.517	-0.471
0.119	0.111	0.146	0.026	0.01	-0.004	-0.061	-0.077	-0.148	-0.225	-0.239	-0.242	-0.267	-0.334	-0.355	-0.382	-0.451	-0.537	-0.611	-0.625	-0.658	-0.649	-0.643	-0.671	-0.688	-0.687	-0.66	-0.599	-0.538	-0.438	-0.414	-0.336	-0.313	-0.373	-0.395	-0.453	-0.446	-0.537	-0.565	-0.559	-0.58	-0.631	-0.59	-0.569	-0.525	-0.47	-0.455	-0.497	-0.468	-0.417
-0.001	-0.031	-0.021	-0.105	-0.111	-0.134	-0.174	-0.167	-0.228	-0.283	-0.284	-0.27	-0.281	-0.348	-0.346	-0.351	-0.413	-0.463	-0.513	-0.493	-0.506	-0.471	-0.468	-0.52	-0.541	-0.553	-0.546	-0.515	-0.447	-0.373	-0.341	-0.276	-0.247	-0.277	-0.288	-0.343	-0.335	-0.41	-0.421	-0.389	-0.399	-0.451	-0.396	-0.38	-0.348	-0.309	-0.288	-0.321	-0.311	-0.275
-0.16	-0.202	-0.192	-0.264	-0.238	-0.284	-0.325	-0.329	-0.398	-0.444	-0.445	-0.432	-0.437	-0.49	-0.493	-0.486	-0.53	-0.551	-0.563	-0.511	-0.486	-0.411	-0.39	-0.442	-0.473	-0.52	-0.541	-0.563	-0.511	-0.474	-0.452	-0.403	-0.378	-0.38	-0.379	-0.421	-0.401	-0.435	-0.395	-0.333	-0.315	-0.369	-0.302	-0.253	-0.215	-0.174	-0.137	-0.16	-0.162	-0.096
-0.264	-0.324	-0.338	-0.359	-0.327	-0.378	-0.401	-0.384	-0.439	-0.46	-0.448	-0.423	-0.415	-0.46	-0.445	-0.415	-0.445	-0.428	-0.412	-0.332	-0.286	-0.192	-0.176	-0.241	-0.271	-0.327	-0.37	-0.425	-0.376	-0.372	-0.347	-0.317	-0.292	-0.261	-0.25	-0.284	-0.266	-0.274	-0.217	-0.141	-0.107	-0.153	-0.08	-0.04	-0.015	0.006	0.043	0.029	0.008	0.059
-0.352	-0.417	-0.439	-0.432	-0.388	-0.441	-0.453	-0.428	-0.471	-0.477	-0.462	-0.43	-0.414	-0.451	-0.425	-0.383	-0.402	-0.361	-0.323	-0.228	-0.168	-0.061	-0.05	-0.117	-0.147	-0.208	-0.266	-0.345	-0.301	-0.319	-0.294	-0.277	-0.253	-0.202	-0.184	-0.209	-0.191	-0.181	-0.11	-0.024	0.019	-0.021	0.054	0.096	0.113	0.128	0.166	0.159	0.127	0.168
-0.424	-0.489	-0.503	-0.498	-0.438	-0.5	-0.514	-0.498	-0.542	-0.544	-0.53	-0.503	-0.487	-0.513	-0.492	-0.449	-0.458	-0.404	-0.348	-0.242	-0.163	-0.046	-0.026	-0.083	-0.116	-0.192	-0.262	-0.365	-0.335	-0.373	-0.355	-0.349	-0.327	-0.267	-0.242	-0.258	-0.235	-0.204	-0.109	-0.016	0.038	0.004	0.083	0.141	0.165	0.183	0.225	0.221	0.193	0.238
-0.429	-0.502	-0.537	-0.497	-0.432	-0.492	-0.486	-0.458	-0.489	-0.472	-0.453	-0.416	-0.391	-0.413	-0.38	-0.324	-0.322	-0.251	-0.185	-0.069	0.011	0.13	0.146	0.081	0.05	-0.022	-0.093	-0.203	-0.176	-0.231	-0.216	-0.223	-0.206	-0.131	-0.101	-0.107	-0.083	-0.04	0.058	0.151	0.208	0.175	0.245	0.288	0.294	0.293	0.333	0.338	0.295	0.33
-0.404	-0.48	-0.53	-0.463	-0.404	-0.456	-0.436	-0.388	-0.405	-0.377	-0.355	-0.313	-0.278	-0.301	-0.255	-0.191	-0.189	-0.113	-0.05	0.064	0.133	0.239	0.244	0.169	0.143	0.089	0.023	-0.077	-0.042	-0.095	-0.077	-0.087	-0.071	0.008	0.039	0.033	0.051	0.089	0.169	0.255	0.305	0.274	0.338	0.359	0.351	0.338	0.372	0.378	0.326	0.338
-0.41	-0.484	-0.536	-0.46	-0.397	-0.447	-0.422	-0.369	-0.377	-0.342	-0.32	-0.283	-0.241	-0.258	-0.204	-0.137	-0.128	-0.044	0.025	0.143	0.213	0.314	0.313	0.242	0.219	0.168	0.102	-0.001	0.028	-0.034	-0.018	-0.036	-0.022	0.063	0.095	0.094	0.114	0.16	0.24	0.323	0.374	0.347	0.408	0.425	0.41	0.393	0.424	0.435	0.386	0.383
-0.373	-0.449	-0.511	-0.413	-0.353	-0.396	-0.359	-0.291	-0.286	-0.244	-0.217	-0.175	-0.131	-0.148	-0.085	-0.016	-0.006	0.079	0.141	0.252	0.309	0.397	0.386	0.312	0.292	0.257	0.197	0.108	0.142	0.084	0.104	0.083	0.098	0.181	0.213	0.213	0.227	0.265	0.326	0.397	0.438	0.418	0.469	0.466	0.439	0.409	0.433	0.446	0.39	0.372
-0.362	-0.434	-0.496	-0.372	-0.301	-0.346	-0.301	-0.237	-0.225	-0.178	-0.154	-0.119	-0.073	-0.076	-0.019	0.046	0.068	0.156	0.225	0.327	0.38	0.457	0.442	0.382	0.367	0.34	0.284	0.194	0.214	0.146	0.158	0.127	0.135	0.215	0.25	0.261	0.273	0.322	0.382	0.442	0.489	0.474	0.513	0.507	0.485	0.449	0.464	0.479	0.417	0.391
-0.359	-0.421	-0.474	-0.35	-0.288	-0.337	-0.299	-0.24	-0.224	-0.185	-0.161	-0.115	-0.082	-0.096	-0.034	0.027	0.043	0.129	0.191	0.29	0.341	0.419	0.415	0.343	0.327	0.3	0.244	0.163	0.18	0.118	0.135	0.11	0.12	0.199	0.23	0.236	0.241	0.284	0.34	0.4	0.452	0.43	0.469	0.459	0.429	0.384	0.404	0.425	0.36	0.349
-0.39	-0.461	-0.525	-0.424	-0.38	-0.422	-0.381	-0.321	-0.307	-0.262	-0.226	-0.17	-0.136	-0.154	-0.094	-0.023	-0.012	0.086	0.155	0.267	0.333	0.428	0.426	0.346	0.323	0.279	0.212	0.118	0.142	0.076	0.102	0.078	0.094	0.186	0.216	0.216	0.219	0.261	0.327	0.408	0.451	0.435	0.486	0.479	0.455	0.414	0.437	0.457	0.395	0.381
-0.367	-0.437	-0.504	-0.375	-0.321	-0.362	-0.314	-0.253	-0.235	-0.185	-0.153	-0.106	-0.069	-0.071	-0.01	0.056	0.077	0.175	0.246	0.348	0.408	0.489	0.481	0.416	0.396	0.364	0.304	0.213	0.228	0.156	0.173	0.14	0.148	0.238	0.271	0.28	0.286	0.336	0.397	0.464	0.512	0.496	0.535	0.522	0.499	0.453	0.472	0.488	0.414	0.404
-0.255	-0.328	-0.419	-0.288	-0.268	-0.287	-0.224	-0.147	-0.117	-0.061	-0.018	0.035	0.074	0.067	0.14	0.207	0.221	0.313	0.368	0.456	0.494	0.553	0.527	0.455	0.443	0.433	0.387	0.324	0.353	0.297	0.321	0.293	0.304	0.388	0.414	0.418	0.413	0.441	0.468	0.521	0.549	0.539	0.569	0.524	0.489	0.434	0.44	0.454	0.38	0.342
-0.176	-0.243	-0.345	-0.195	-0.196	-0.198	-0.121	-0.034	0.015	0.08	0.129	0.186	0.226	0.225	0.304	0.371	0.391	0.485	0.534	0.605	0.628	0.662	0.63	0.563	0.558	0.567	0.53	0.486	0.51	0.454	0.479	0.442	0.448	0.53	0.553	0.562	0.549	0.575	0.579	0.614	0.63	0.633	0.643	0.574	0.527	0.456	0.449	0.468	0.392	0.33
-0.036	-0.098	-0.214	-0.068	-0.111	-0.097	-0.01	0.081	0.14	0.208	0.267	0.327	0.358	0.356	0.438	0.5	0.516	0.598	0.627	0.675	0.676	0.681	0.642	0.579	0.579	0.609	0.588	0.575	0.602	0.564	0.594	0.56	0.566	0.634	0.648	0.656	0.63	0.636	0.607	0.62	0.616	0.631	0.626	0.529	0.473	0.392	0.371	0.389	0.317	0.232
0.047	-0.001	-0.116	0.038	-0.013	0.012	0.106	0.199	0.267	0.34	0.399	0.453	0.482	0.487	0.567	0.622	0.64	0.713	0.732	0.76	0.743	0.723	0.676	0.623	0.632	0.681	0.676	0.684	0.706	0.674	0.698	0.662	0.661	0.72	0.73	0.744	0.716	0.716	0.667	0.658	0.642	0.665	0.643	0.532	0.469	0.38	0.349	0.369	0.3	0.21
0.115	0.073	-0.046	0.113	0.033	0.067	0.162	0.253	0.329	0.404	0.466	0.516	0.543	0.552	0.628	0.679	0.699	0.768	0.782	0.798	0.775	0.739	0.686	0.643	0.658	0.715	0.715	0.732	0.75	0.719	0.744	0.705	0.703	0.756	0.762	0.778	0.742	0.74	0.678	0.657	0.638	0.672	0.64	0.521	0.459	0.368	0.329	0.346	0.279	0.182
0.15	0.116	-0.001	0.154	0.054	0.1	0.193	0.283	0.365	0.443	0.508	0.556	0.582	0.594	0.671	0.718	0.739	0.807	0.817	0.823	0.795	0.748	0.695	0.658	0.675	0.735	0.738	0.763	0.78	0.75	0.776	0.734	0.733	0.783	0.785	0.801	0.759	0.753	0.678	0.65	0.624	0.671	0.634	0.509	0.447	0.353	0.309	0.323	0.256	0.148
0.187	0.16	0.046	0.198	0.089	0.141	0.234	0.318	0.403	0.481	0.544	0.586	0.61	0.629	0.701	0.742	0.766	0.83	0.839	0.833	0.802	0.744	0.695	0.67	0.686	0.75	0.757	0.786	0.795	0.765	0.788	0.743	0.74	0.784	0.784	0.803	0.758	0.753	0.673	0.635	0.606	0.662	0.616	0.492	0.432	0.338	0.291	0.303	0.239	0.127
0.278	0.269	0.167	0.302	0.18	0.24	0.329	0.407	0.492	0.563	0.62	0.655	0.672	0.69	0.754	0.783	0.803	0.847	0.838	0.81	0.761	0.682	0.634	0.621	0.642	0.716	0.739	0.793	0.799	0.785	0.805	0.767	0.76	0.786	0.779	0.797	0.75	0.732	0.632	0.574	0.532	0.593	0.534	0.403	0.342	0.25	0.197	0.208	0.152	0.042
0.289	0.28	0.178	0.326	0.236	0.292	0.386	0.459	0.536	0.611	0.664	0.69	0.715	0.742	0.791	0.819	0.849	0.887	0.88	0.848	0.797	0.713	0.65	0.649	0.686	0.769	0.8	0.851	0.848	0.829	0.837	0.794	0.777	0.799	0.799	0.827	0.792	0.786	0.698	0.632	0.584	0.641	0.574	0.443	0.382	0.29	0.237	0.251	0.191	0.11
0.194	0.177	0.068	0.21	0.118	0.168	0.265	0.353	0.434	0.512	0.571	0.616	0.643	0.654	0.728	0.772	0.792	0.851	0.853	0.848	0.811	0.753	0.704	0.674	0.689	0.758	0.773	0.809	0.824	0.8	0.818	0.779	0.772	0.813	0.816	0.834	0.799	0.791	0.71	0.669	0.628	0.674	0.626	0.496	0.427	0.333	0.29	0.306	0.246	0.152
0.043	0.009	-0.101	0.056	-0.024	0.015	0.109	0.192	0.277	0.364	0.428	0.48	0.507	0.527	0.606	0.66	0.692	0.78	0.814	0.838	0.834	0.808	0.775	0.737	0.741	0.782	0.765	0.761	0.764	0.709	0.731	0.678	0.676	0.743	0.753	0.776	0.738	0.756	0.707	0.693	0.679	0.733	0.702	0.589	0.524	0.426	0.391	0.414	0.343	0.241
0.042	0.002	-0.116	0.048	-0.018	0.016	0.115	0.203	0.28	0.365	0.429	0.48	0.51	0.528	0.606	0.661	0.689	0.773	0.802	0.829	0.82	0.796	0.751	0.711	0.719	0.764	0.752	0.75	0.761	0.713	0.735	0.685	0.682	0.748	0.759	0.781	0.747	0.761	0.713	0.699	0.684	0.728	0.699	0.586	0.526	0.431	0.397	0.416	0.338	0.248
-0.038	-0.086	-0.2	-0.03	-0.068	-0.05	0.047	0.132	0.202	0.286	0.346	0.398	0.432	0.451	0.525	0.587	0.62	0.713	0.758	0.801	0.806	0.802	0.764	0.719	0.725	0.757	0.735	0.711	0.717	0.656	0.673	0.62	0.615	0.691	0.71	0.735	0.711	0.74	0.719	0.72	0.72	0.751	0.73	0.633	0.573	0.482	0.458	0.482	0.405	0.331
-0.073	-0.13	-0.243	-0.075	-0.096	-0.086	0.007	0.094	0.156	0.236	0.294	0.348	0.384	0.397	0.471	0.536	0.566	0.659	0.704	0.756	0.765	0.771	0.732	0.681	0.685	0.712	0.688	0.66	0.671	0.611	0.629	0.582	0.578	0.656	0.676	0.698	0.68	0.709	0.697	0.707	0.71	0.729	0.717	0.626	0.568	0.481	0.462	0.486	0.409	0.343
-0.162	-0.231	-0.343	-0.181	-0.192	-0.195	-0.109	-0.028	0.028	0.104	0.159	0.213	0.251	0.265	0.338	0.407	0.439	0.544	0.605	0.674	0.703	0.734	0.707	0.654	0.649	0.654	0.613	0.559	0.566	0.493	0.513	0.463	0.464	0.552	0.578	0.598	0.583	0.624	0.637	0.669	0.688	0.703	0.707	0.637	0.587	0.509	0.499	0.524	0.446	0.382
-0.276	-0.352	-0.453	-0.305	-0.289	-0.309	-0.235	-0.158	-0.116	-0.048	0.002	0.06	0.097	0.102	0.175	0.247	0.275	0.385	0.457	0.547	0.595	0.655	0.638	0.575	0.559	0.543	0.488	0.41	0.423	0.347	0.368	0.324	0.33	0.427	0.457	0.472	0.465	0.513	0.55	0.606	0.638	0.641	0.664	0.619	0.579	0.515	0.519	0.542	0.467	0.423
-0.316	-0.4	-0.493	-0.371	-0.354	-0.384	-0.324	-0.256	-0.23	-0.173	-0.127	-0.07	-0.037	-0.038	0.028	0.1	0.12	0.225	0.297	0.398	0.458	0.535	0.529	0.461	0.438	0.405	0.341	0.253	0.272	0.199	0.224	0.189	0.202	0.298	0.327	0.333	0.329	0.373	0.423	0.495	0.535	0.531	0.572	0.544	0.516	0.464	0.477	0.496	0.423	0.391
-0.424	-0.506	-0.579	-0.487	-0.455	-0.493	-0.451	-0.394	-0.381	-0.335	-0.297	-0.242	-0.21	-0.218	-0.158	-0.086	-0.072	0.036	0.117	0.232	0.311	0.414	0.423	0.352	0.318	0.26	0.181	0.072	0.093	0.017	0.044	0.014	0.033	0.134	0.164	0.165	0.166	0.214	0.288	0.382	0.431	0.423	0.485	0.486	0.469	0.435	0.46	0.476	0.416	0.397
-0.363	-0.444	-0.512	-0.441	-0.421	-0.457	-0.423	-0.365	-0.361	-0.33	-0.293	-0.239	-0.212	-0.235	-0.175	-0.111	-0.113	-0.027	0.031	0.137	0.2	0.296	0.297	0.215	0.187	0.139	0.071	-0.014	0.026	-0.023	0.01	-0.001	0.023	0.107	0.13	0.117	0.117	0.138	0.193	0.281	0.315	0.3	0.366	0.36	0.346	0.318	0.342	0.351	0.297	0.279
-0.445	-0.521	-0.564	-0.53	-0.487	-0.536	-0.525	-0.493	-0.511	-0.494	-0.47	-0.426	-0.404	-0.426	-0.385	-0.328	-0.33	-0.249	-0.181	-0.066	0.018	0.137	0.159	0.089	0.05	-0.026	-0.107	-0.214	-0.185	-0.239	-0.212	-0.22	-0.195	-0.112	-0.087	-0.101	-0.091	-0.057	0.029	0.135	0.185	0.163	0.243	0.275	0.28	0.274	0.313	0.318	0.275	0.29
-0.448	-0.521	-0.56	-0.549	-0.513	-0.558	-0.551	-0.532	-0.556	-0.542	-0.521	-0.481	-0.464	-0.483	-0.445	-0.392	-0.394	-0.314	-0.243	-0.13	-0.037	0.085	0.121	0.06	0.01	-0.075	-0.161	-0.273	-0.252	-0.309	-0.283	-0.292	-0.264	-0.182	-0.16	-0.174	-0.165	-0.125	-0.036	0.074	0.127	0.112	0.195	0.236	0.249	0.247	0.286	0.288	0.251	0.27
-0.345	-0.432	-0.498	-0.453	-0.443	-0.484	-0.458	-0.423	-0.435	-0.411	-0.372	-0.323	-0.309	-0.327	-0.282	-0.223	-0.22	-0.137	-0.074	0.032	0.108	0.213	0.234	0.166	0.127	0.06	-0.014	-0.108	-0.083	-0.138	-0.11	-0.123	-0.099	-0.017	0.005	-0.006	-0.003	0.03	0.098	0.191	0.235	0.226	0.293	0.302	0.3	0.277	0.306	0.316	0.264	0.272
-0.399	-0.484	-0.554	-0.478	-0.447	-0.498	-0.462	-0.424	-0.424	-0.384	-0.348	-0.3	-0.275	-0.278	-0.233	-0.167	-0.147	-0.044	0.042	0.154	0.242	0.352	0.372	0.314	0.277	0.207	0.124	0.009	0.019	-0.063	-0.045	-0.076	-0.06	0.038	0.068	0.072	0.081	0.141	0.229	0.325	0.386	0.372	0.431	0.451	0.445	0.417	0.446	0.462	0.406	0.413
-0.391	-0.478	-0.568	-0.454	-0.438	-0.474	-0.419	-0.363	-0.336	-0.278	-0.235	-0.183	-0.151	-0.142	-0.083	-0.011	0.021	0.142	0.234	0.341	0.423	0.516	0.526	0.468	0.438	0.382	0.299	0.186	0.19	0.095	0.118	0.072	0.087	0.193	0.225	0.237	0.233	0.298	0.368	0.455	0.508	0.516	0.565	0.56	0.542	0.496	0.512	0.534	0.468	0.433
-0.44	-0.522	-0.603	-0.471	-0.426	-0.467	-0.411	-0.354	-0.325	-0.264	-0.23	-0.179	-0.143	-0.13	-0.073	0	0.036	0.157	0.254	0.364	0.448	0.544	0.553	0.497	0.468	0.414	0.331	0.212	0.212	0.111	0.128	0.079	0.089	0.198	0.233	0.251	0.252	0.325	0.407	0.494	0.551	0.553	0.598	0.599	0.578	0.535	0.554	0.578	0.513	0.485
-0.362	-0.435	-0.53	-0.373	-0.343	-0.37	-0.299	-0.232	-0.186	-0.112	-0.069	-0.016	0.025	0.043	0.105	0.182	0.223	0.347	0.44	0.538	0.607	0.681	0.676	0.624	0.605	0.571	0.5	0.396	0.392	0.29	0.305	0.248	0.251	0.359	0.394	0.419	0.416	0.488	0.55	0.617	0.666	0.675	0.701	0.678	0.643	0.584	0.591	0.618	0.548	0.504
-0.237	-0.304	-0.41	-0.242	-0.232	-0.242	-0.156	-0.079	-0.022	0.06	0.11	0.161	0.203	0.226	0.294	0.366	0.407	0.522	0.6	0.678	0.722	0.765	0.744	0.697	0.69	0.682	0.631	0.556	0.556	0.465	0.478	0.42	0.417	0.516	0.545	0.574	0.565	0.624	0.657	0.699	0.729	0.745	0.75	0.697	0.65	0.576	0.571	0.598	0.522	0.468
-0.158	-0.216	-0.321	-0.146	-0.133	-0.141	-0.049	0.03	0.091	0.174	0.222	0.27	0.314	0.336	0.401	0.47	0.511	0.615	0.681	0.745	0.773	0.797	0.768	0.724	0.726	0.735	0.701	0.645	0.644	0.564	0.57	0.513	0.505	0.593	0.622	0.653	0.648	0.702	0.721	0.743	0.764	0.775	0.765	0.698	0.643	0.564	0.552	0.581	0.507	0.46
-0.027	-0.078	-0.184	-0.006	-0.002	-0.001	0.097	0.176	0.24	0.323	0.369	0.412	0.456	0.477	0.535	0.598	0.637	0.722	0.769	0.808	0.81	0.807	0.768	0.733	0.745	0.778	0.768	0.742	0.741	0.677	0.677	0.624	0.608	0.676	0.702	0.737	0.733	0.775	0.773	0.768	0.771	0.78	0.748	0.663	0.6	0.517	0.495	0.526	0.458	0.414
-0.022	-0.063	-0.149	0.036	0.072	0.056	0.146	0.218	0.273	0.347	0.377	0.414	0.46	0.476	0.524	0.583	0.623	0.695	0.738	0.775	0.773	0.772	0.735	0.701	0.717	0.752	0.752	0.728	0.724	0.664	0.652	0.602	0.577	0.638	0.667	0.705	0.715	0.761	0.771	0.759	0.771	0.758	0.719	0.646	0.582	0.504	0.491	0.523	0.461	0.446
-0.11	-0.162	-0.257	-0.074	-0.045	-0.059	0.031	0.108	0.168	0.249	0.288	0.332	0.379	0.398	0.457	0.522	0.564	0.656	0.715	0.768	0.783	0.796	0.763	0.722	0.733	0.755	0.735	0.69	0.686	0.612	0.611	0.555	0.539	0.616	0.646	0.682	0.684	0.737	0.757	0.763	0.781	0.781	0.758	0.69	0.631	0.552	0.542	0.573	0.505	0.469
-0.17	-0.226	-0.321	-0.142	-0.11	-0.126	-0.037	0.035	0.093	0.176	0.216	0.262	0.309	0.334	0.392	0.461	0.507	0.609	0.681	0.744	0.774	0.802	0.778	0.737	0.74	0.747	0.715	0.653	0.644	0.558	0.557	0.497	0.483	0.569	0.603	0.64	0.642	0.705	0.738	0.757	0.784	0.789	0.774	0.718	0.663	0.586	0.578	0.61	0.54	0.507
-0.24	-0.3	-0.395	-0.219	-0.186	-0.205	-0.119	-0.048	0.007	0.089	0.13	0.179	0.225	0.249	0.309	0.381	0.427	0.539	0.619	0.695	0.738	0.781	0.762	0.718	0.715	0.708	0.663	0.587	0.578	0.484	0.488	0.427	0.417	0.513	0.547	0.582	0.583	0.651	0.695	0.73	0.765	0.771	0.768	0.722	0.672	0.599	0.595	0.627	0.555	0.52
-0.309	-0.375	-0.47	-0.301	-0.266	-0.287	-0.206	-0.14	-0.087	-0.005	0.034	0.083	0.129	0.157	0.214	0.289	0.339	0.46	0.553	0.639	0.698	0.756	0.749	0.707	0.696	0.672	0.613	0.519	0.504	0.398	0.403	0.338	0.333	0.437	0.472	0.507	0.508	0.587	0.646	0.696	0.74	0.751	0.76	0.729	0.686	0.621	0.621	0.652	0.583	0.542
-0.406	-0.475	-0.558	-0.399	-0.352	-0.382	-0.313	-0.256	-0.211	-0.135	-0.1	-0.051	-0.006	0.019	0.072	0.15	0.198	0.325	0.429	0.529	0.606	0.687	0.691	0.646	0.629	0.584	0.51	0.394	0.378	0.263	0.271	0.207	0.208	0.32	0.356	0.388	0.391	0.478	0.557	0.627	0.684	0.691	0.717	0.708	0.675	0.621	0.629	0.658	0.594	0.56
-0.457	-0.525	-0.597	-0.453	-0.409	-0.442	-0.383	-0.34	-0.301	-0.229	-0.194	-0.146	-0.106	-0.08	-0.034	0.043	0.093	0.224	0.338	0.442	0.535	0.628	0.646	0.606	0.583	0.521	0.435	0.303	0.278	0.155	0.163	0.096	0.102	0.217	0.252	0.285	0.287	0.384	0.476	0.559	0.628	0.639	0.673	0.684	0.661	0.616	0.628	0.654	0.595	0.568
-0.489	-0.552	-0.611	-0.465	-0.406	-0.438	-0.387	-0.352	-0.318	-0.251	-0.229	-0.193	-0.146	-0.118	-0.087	-0.012	0.038	0.163	0.279	0.38	0.475	0.572	0.602	0.566	0.538	0.474	0.389	0.251	0.22	0.097	0.099	0.035	0.038	0.148	0.184	0.218	0.225	0.326	0.429	0.511	0.587	0.591	0.626	0.652	0.635	0.598	0.612	0.635	0.583	0.564
-0.536	-0.597	-0.64	-0.52	-0.448	-0.485	-0.448	-0.426	-0.4	-0.343	-0.32	-0.289	-0.248	-0.225	-0.199	-0.129	-0.083	0.041	0.161	0.267	0.373	0.483	0.519	0.482	0.454	0.376	0.282	0.135	0.099	-0.023	-0.019	-0.081	-0.072	0.038	0.071	0.103	0.109	0.212	0.328	0.423	0.508	0.508	0.554	0.597	0.59	0.564	0.584	0.606	0.559	0.549
-0.456	-0.527	-0.592	-0.457	-0.4	-0.426	-0.373	-0.337	-0.304	-0.241	-0.204	-0.16	-0.122	-0.101	-0.069	0.004	0.047	0.169	0.276	0.379	0.469	0.565	0.581	0.535	0.518	0.458	0.376	0.246	0.22	0.11	0.119	0.059	0.068	0.177	0.209	0.238	0.24	0.328	0.427	0.513	0.584	0.581	0.62	0.638	0.624	0.583	0.595	0.619	0.563	0.543
-0.492	-0.563	-0.627	-0.502	-0.442	-0.474	-0.424	-0.379	-0.349	-0.291	-0.255	-0.205	-0.169	-0.156	-0.115	-0.039	-0.003	0.121	0.225	0.338	0.431	0.535	0.546	0.489	0.468	0.406	0.319	0.189	0.176	0.071	0.085	0.033	0.045	0.156	0.19	0.212	0.217	0.299	0.396	0.488	0.557	0.551	0.598	0.616	0.6	0.564	0.583	0.605	0.55	0.529
-0.483	-0.555	-0.612	-0.478	-0.391	-0.44	-0.387	-0.336	-0.308	-0.249	-0.222	-0.176	-0.138	-0.122	-0.079	-0.005	0.031	0.15	0.251	0.363	0.449	0.549	0.557	0.503	0.48	0.426	0.347	0.221	0.214	0.112	0.116	0.065	0.07	0.175	0.215	0.242	0.257	0.34	0.44	0.525	0.589	0.57	0.61	0.628	0.605	0.569	0.594	0.623	0.575	0.568
-0.497	-0.564	-0.616	-0.488	-0.403	-0.456	-0.409	-0.359	-0.337	-0.284	-0.26	-0.211	-0.176	-0.166	-0.12	-0.05	-0.015	0.101	0.203	0.319	0.408	0.514	0.516	0.463	0.441	0.383	0.303	0.174	0.17	0.069	0.074	0.027	0.031	0.137	0.178	0.201	0.218	0.298	0.402	0.493	0.556	0.537	0.581	0.601	0.581	0.549	0.58	0.604	0.553	0.559
-0.464	-0.529	-0.592	-0.459	-0.391	-0.438	-0.386	-0.332	-0.304	-0.248	-0.218	-0.165	-0.127	-0.119	-0.066	0.008	0.043	0.163	0.263	0.377	0.46	0.559	0.561	0.504	0.485	0.43	0.351	0.23	0.225	0.125	0.135	0.086	0.093	0.201	0.24	0.261	0.27	0.348	0.438	0.524	0.584	0.574	0.615	0.619	0.596	0.552	0.576	0.601	0.537	0.532
-0.441	-0.507	-0.576	-0.426	-0.358	-0.403	-0.345	-0.289	-0.254	-0.19	-0.16	-0.109	-0.067	-0.054	-0.001	0.076	0.117	0.238	0.339	0.448	0.528	0.62	0.619	0.564	0.548	0.501	0.426	0.307	0.299	0.193	0.2	0.146	0.147	0.256	0.295	0.323	0.334	0.417	0.504	0.581	0.644	0.635	0.667	0.669	0.641	0.593	0.613	0.639	0.574	0.563
-0.423	-0.489	-0.556	-0.403	-0.331	-0.375	-0.317	-0.256	-0.221	-0.157	-0.131	-0.08	-0.036	-0.026	0.031	0.107	0.146	0.264	0.359	0.465	0.539	0.625	0.616	0.563	0.55	0.51	0.441	0.329	0.324	0.224	0.23	0.177	0.177	0.283	0.322	0.349	0.361	0.439	0.52	0.592	0.652	0.64	0.67	0.668	0.636	0.585	0.603	0.629	0.561	0.549
-0.403	-0.466	-0.534	-0.382	-0.315	-0.358	-0.298	-0.236	-0.201	-0.14	-0.113	-0.063	-0.019	-0.011	0.047	0.121	0.158	0.271	0.361	0.464	0.531	0.612	0.599	0.542	0.534	0.499	0.433	0.33	0.329	0.235	0.243	0.194	0.194	0.298	0.335	0.357	0.367	0.439	0.513	0.582	0.638	0.624	0.653	0.641	0.607	0.553	0.571	0.596	0.526	0.513
-0.362	-0.424	-0.501	-0.339	-0.284	-0.319	-0.252	-0.185	-0.144	-0.077	-0.045	0.007	0.051	0.059	0.12	0.195	0.231	0.344	0.429	0.525	0.586	0.657	0.641	0.584	0.576	0.55	0.49	0.397	0.397	0.305	0.314	0.265	0.263	0.364	0.4	0.424	0.43	0.498	0.56	0.622	0.67	0.658	0.681	0.656	0.617	0.558	0.571	0.599	0.531	0.507
-0.273	-0.334	-0.418	-0.245	-0.198	-0.229	-0.152	-0.081	-0.035	0.037	0.071	0.122	0.169	0.18	0.242	0.313	0.352	0.457	0.534	0.618	0.662	0.714	0.69	0.638	0.637	0.628	0.582	0.505	0.504	0.419	0.423	0.372	0.365	0.458	0.493	0.521	0.528	0.59	0.639	0.681	0.719	0.71	0.717	0.675	0.628	0.561	0.566	0.596	0.526	0.501
-0.284	-0.345	-0.423	-0.249	-0.194	-0.229	-0.157	-0.087	-0.043	0.027	0.057	0.104	0.153	0.164	0.224	0.295	0.334	0.438	0.516	0.6	0.646	0.701	0.677	0.626	0.626	0.615	0.569	0.489	0.488	0.402	0.404	0.353	0.345	0.437	0.474	0.503	0.513	0.577	0.632	0.674	0.715	0.702	0.709	0.674	0.626	0.562	0.571	0.6	0.531	0.512
-0.222	-0.278	-0.364	-0.181	-0.139	-0.168	-0.09	-0.016	0.033	0.108	0.143	0.19	0.238	0.252	0.315	0.385	0.426	0.528	0.6	0.674	0.71	0.75	0.717	0.671	0.678	0.678	0.639	0.571	0.569	0.487	0.489	0.434	0.424	0.513	0.547	0.579	0.584	0.644	0.685	0.714	0.751	0.744	0.739	0.693	0.64	0.57	0.571	0.601	0.527	0.502
-0.223	-0.279	-0.368	-0.187	-0.143	-0.167	-0.085	-0.012	0.041	0.119	0.155	0.202	0.251	0.27	0.33	0.401	0.445	0.549	0.625	0.698	0.734	0.773	0.748	0.702	0.706	0.706	0.667	0.597	0.591	0.504	0.504	0.446	0.434	0.525	0.56	0.594	0.6	0.665	0.708	0.736	0.769	0.766	0.759	0.712	0.659	0.587	0.586	0.617	0.546	0.518
-0.251	-0.309	-0.396	-0.218	-0.173	-0.199	-0.118	-0.049	0.004	0.084	0.12	0.167	0.215	0.239	0.298	0.37	0.417	0.528	0.611	0.688	0.732	0.777	0.759	0.715	0.715	0.708	0.663	0.582	0.573	0.477	0.476	0.413	0.402	0.497	0.534	0.571	0.577	0.65	0.7	0.733	0.772	0.773	0.769	0.73	0.68	0.61	0.611	0.641	0.571	0.545
-0.324	-0.386	-0.47	-0.297	-0.246	-0.275	-0.199	-0.134	-0.085	-0.006	0.028	0.075	0.123	0.149	0.206	0.281	0.33	0.448	0.541	0.629	0.688	0.748	0.738	0.693	0.686	0.664	0.607	0.51	0.498	0.392	0.394	0.33	0.323	0.425	0.463	0.5	0.505	0.585	0.649	0.696	0.745	0.748	0.756	0.731	0.687	0.623	0.629	0.659	0.59	0.561
-0.348	-0.413	-0.498	-0.33	-0.28	-0.304	-0.229	-0.17	-0.121	-0.041	-0.006	0.038	0.086	0.118	0.17	0.244	0.297	0.419	0.518	0.607	0.672	0.737	0.74	0.699	0.684	0.654	0.592	0.486	0.469	0.355	0.357	0.29	0.284	0.388	0.427	0.465	0.469	0.556	0.625	0.676	0.726	0.738	0.75	0.732	0.693	0.631	0.634	0.666	0.6	0.565
-0.421	-0.488	-0.566	-0.408	-0.356	-0.382	-0.316	-0.265	-0.222	-0.146	-0.114	-0.07	-0.025	0.007	0.054	0.129	0.182	0.31	0.418	0.516	0.597	0.678	0.694	0.652	0.629	0.582	0.507	0.385	0.364	0.242	0.247	0.179	0.178	0.288	0.327	0.363	0.367	0.46	0.543	0.609	0.669	0.684	0.708	0.707	0.678	0.626	0.634	0.663	0.6	0.566
-0.409	-0.475	-0.557	-0.406	-0.366	-0.391	-0.325	-0.276	-0.232	-0.157	-0.125	-0.082	-0.039	-0.006	0.036	0.111	0.165	0.292	0.4	0.495	0.578	0.659	0.684	0.647	0.618	0.567	0.489	0.366	0.342	0.221	0.226	0.158	0.158	0.266	0.303	0.34	0.342	0.436	0.519	0.588	0.646	0.665	0.69	0.692	0.666	0.619	0.625	0.652	0.594	0.556
-0.436	-0.502	-0.581	-0.443	-0.408	-0.43	-0.372	-0.33	-0.289	-0.217	-0.191	-0.154	-0.111	-0.075	-0.042	0.032	0.085	0.211	0.322	0.414	0.504	0.591	0.624	0.594	0.558	0.498	0.414	0.284	0.259	0.136	0.143	0.076	0.081	0.187	0.222	0.256	0.257	0.353	0.442	0.519	0.582	0.603	0.634	0.652	0.635	0.598	0.604	0.63	0.582	0.538
-0.457	-0.521	-0.595	-0.468	-0.441	-0.468	-0.415	-0.378	-0.338	-0.269	-0.236	-0.192	-0.157	-0.125	-0.091	-0.014	0.037	0.168	0.285	0.385	0.485	0.581	0.618	0.586	0.548	0.476	0.386	0.246	0.218	0.094	0.101	0.034	0.042	0.154	0.188	0.221	0.22	0.32	0.415	0.503	0.573	0.592	0.629	0.649	0.634	0.601	0.613	0.636	0.588	0.554
-0.452	-0.513	-0.583	-0.457	-0.436	-0.467	-0.413	-0.372	-0.332	-0.262	-0.224	-0.174	-0.138	-0.117	-0.077	0.003	0.046	0.177	0.29	0.394	0.492	0.591	0.621	0.58	0.546	0.476	0.387	0.251	0.229	0.111	0.122	0.059	0.068	0.183	0.216	0.245	0.242	0.335	0.426	0.515	0.586	0.597	0.635	0.651	0.635	0.601	0.615	0.633	0.583	0.558
-0.352	-0.408	-0.475	-0.345	-0.321	-0.357	-0.298	-0.258	-0.219	-0.151	-0.111	-0.056	-0.027	-0.016	0.027	0.102	0.14	0.26	0.357	0.45	0.53	0.616	0.644	0.599	0.571	0.514	0.444	0.334	0.311	0.205	0.208	0.15	0.151	0.256	0.288	0.319	0.321	0.407	0.485	0.554	0.619	0.616	0.634	0.63	0.602	0.556	0.571	0.594	0.54	0.537
-0.401	-0.451	-0.479	-0.379	-0.316	-0.373	-0.328	-0.303	-0.271	-0.219	-0.203	-0.155	-0.125	-0.125	-0.097	-0.025	0.005	0.113	0.21	0.303	0.387	0.485	0.53	0.485	0.451	0.384	0.317	0.202	0.176	0.074	0.069	0.021	0.022	0.117	0.15	0.177	0.193	0.282	0.38	0.454	0.528	0.5	0.525	0.549	0.526	0.501	0.524	0.549	0.527	0.539
-0.305	-0.337	-0.337	-0.241	-0.161	-0.241	-0.208	-0.204	-0.188	-0.148	-0.15	-0.12	-0.094	-0.089	-0.087	-0.032	0.003	0.085	0.173	0.244	0.317	0.4	0.45	0.428	0.406	0.344	0.299	0.197	0.151	0.056	0.029	-0.017	-0.031	0.039	0.075	0.112	0.144	0.242	0.349	0.396	0.478	0.435	0.436	0.477	0.46	0.446	0.467	0.491	0.48	0.541
-0.462	-0.484	-0.452	-0.373	-0.26	-0.351	-0.349	-0.372	-0.368	-0.341	-0.364	-0.355	-0.329	-0.312	-0.331	-0.288	-0.244	-0.159	-0.05	0.029	0.132	0.241	0.313	0.312	0.277	0.186	0.117	-0.024	-0.088	-0.2	-0.234	-0.284	-0.296	-0.222	-0.185	-0.144	-0.107	0.014	0.159	0.229	0.339	0.298	0.317	0.411	0.416	0.427	0.461	0.483	0.486	0.557
-0.534	-0.574	-0.581	-0.478	-0.401	-0.469	-0.451	-0.451	-0.428	-0.379	-0.379	-0.355	-0.323	-0.297	-0.29	-0.23	-0.178	-0.059	0.067	0.166	0.283	0.401	0.467	0.451	0.407	0.311	0.219	0.059	0.005	-0.127	-0.141	-0.203	-0.205	-0.103	-0.065	-0.025	-0.008	0.116	0.252	0.34	0.448	0.437	0.471	0.547	0.544	0.534	0.567	0.593	0.572	0.594
-0.468	-0.508	-0.53	-0.403	-0.345	-0.413	-0.384	-0.373	-0.343	-0.284	-0.276	-0.248	-0.218	-0.187	-0.169	-0.109	-0.052	0.07	0.193	0.287	0.396	0.498	0.555	0.539	0.503	0.419	0.332	0.183	0.126	-0.006	-0.021	-0.088	-0.094	0.008	0.048	0.09	0.103	0.224	0.347	0.42	0.524	0.523	0.544	0.599	0.589	0.566	0.59	0.615	0.578	0.592
-0.465	-0.486	-0.478	-0.367	-0.29	-0.374	-0.363	-0.376	-0.357	-0.314	-0.324	-0.314	-0.29	-0.253	-0.254	-0.211	-0.15	-0.044	0.08	0.162	0.274	0.377	0.447	0.455	0.414	0.324	0.241	0.087	0.013	-0.118	-0.148	-0.215	-0.227	-0.139	-0.1	-0.052	-0.03	0.102	0.24	0.309	0.428	0.417	0.429	0.512	0.515	0.51	0.539	0.558	0.535	0.579
-0.519	-0.545	-0.544	-0.442	-0.361	-0.437	-0.427	-0.44	-0.422	-0.376	-0.387	-0.375	-0.348	-0.308	-0.31	-0.262	-0.199	-0.086	0.044	0.134	0.255	0.367	0.439	0.447	0.401	0.302	0.211	0.046	-0.026	-0.164	-0.189	-0.258	-0.267	-0.172	-0.132	-0.084	-0.063	0.074	0.219	0.302	0.421	0.412	0.436	0.528	0.533	0.532	0.564	0.586	0.565	0.601
-0.505	-0.542	-0.564	-0.439	-0.381	-0.444	-0.417	-0.411	-0.378	-0.317	-0.313	-0.293	-0.261	-0.217	-0.2	-0.145	-0.078	0.049	0.18	0.274	0.391	0.494	0.553	0.551	0.51	0.421	0.326	0.166	0.103	-0.04	-0.057	-0.132	-0.139	-0.032	0.008	0.056	0.067	0.198	0.326	0.406	0.517	0.524	0.548	0.616	0.611	0.591	0.615	0.641	0.601	0.608
-0.441	-0.47	-0.49	-0.355	-0.308	-0.372	-0.346	-0.345	-0.308	-0.249	-0.247	-0.231	-0.204	-0.156	-0.145	-0.096	-0.025	0.095	0.22	0.302	0.411	0.5	0.558	0.565	0.527	0.448	0.36	0.212	0.14	0	-0.022	-0.1	-0.111	-0.013	0.025	0.077	0.085	0.216	0.335	0.401	0.513	0.525	0.534	0.595	0.592	0.569	0.584	0.606	0.568	0.571
-0.475	-0.492	-0.484	-0.379	-0.304	-0.379	-0.372	-0.395	-0.372	-0.324	-0.336	-0.334	-0.312	-0.263	-0.269	-0.231	-0.161	-0.051	0.076	0.153	0.271	0.368	0.443	0.469	0.421	0.328	0.24	0.08	-0.001	-0.141	-0.173	-0.249	-0.262	-0.172	-0.135	-0.081	-0.063	0.076	0.215	0.286	0.41	0.412	0.422	0.514	0.524	0.523	0.548	0.563	0.54	0.574
-0.371	-0.365	-0.319	-0.212	-0.11	-0.199	-0.208	-0.249	-0.233	-0.203	-0.239	-0.253	-0.236	-0.197	-0.229	-0.207	-0.14	-0.066	0.04	0.089	0.185	0.259	0.337	0.379	0.339	0.265	0.207	0.075	-0.019	-0.139	-0.189	-0.255	-0.281	-0.224	-0.19	-0.132	-0.101	0.032	0.166	0.203	0.333	0.31	0.29	0.39	0.402	0.413	0.437	0.448	0.448	0.51
-0.142	-0.108	-0.02	0.059	0.199	0.079	0.054	-0.009	-0.033	-0.036	-0.094	-0.132	-0.125	-0.099	-0.157	-0.164	-0.117	-0.111	-0.05	-0.041	0.009	0.05	0.123	0.173	0.15	0.114	0.111	0.028	-0.058	-0.128	-0.203	-0.241	-0.286	-0.282	-0.251	-0.197	-0.139	-0.033	0.09	0.071	0.192	0.125	0.069	0.168	0.188	0.212	0.242	0.237	0.241	0.405
-0.05	-0.014	0.083	0.149	0.285	0.182	0.143	0.077	0.046	0.024	-0.054	-0.119	-0.113	-0.082	-0.169	-0.196	-0.154	-0.182	-0.148	-0.17	-0.139	-0.12	-0.055	0.006	-0.002	-0.023	-0.01	-0.067	-0.148	-0.191	-0.266	-0.292	-0.339	-0.362	-0.342	-0.294	-0.24	-0.156	-0.057	-0.1	0.007	-0.053	-0.117	-0.014	0.025	0.069	0.092	0.072	0.092	0.241
-0.019	0.013	0.097	0.157	0.262	0.186	0.154	0.088	0.07	0.046	-0.022	-0.085	-0.08	-0.052	-0.141	-0.169	-0.131	-0.161	-0.139	-0.165	-0.14	-0.134	-0.084	-0.033	-0.032	-0.039	-0.023	-0.06	-0.141	-0.175	-0.239	-0.259	-0.3	-0.327	-0.314	-0.274	-0.232	-0.163	-0.086	-0.129	-0.044	-0.094	-0.151	-0.076	-0.042	-0.007	0.012	-0.005	0.025	0.139
-0.051	-0.02	0.033	0.114	0.203	0.134	0.126	0.082	0.093	0.096	0.05	0.009	0.023	0.056	0.005	-0.006	0.04	0.051	0.093	0.082	0.112	0.12	0.166	0.202	0.194	0.192	0.198	0.149	0.071	0.012	-0.044	-0.082	-0.119	-0.114	-0.096	-0.051	-0.022	0.058	0.127	0.103	0.206	0.147	0.089	0.146	0.157	0.165	0.184	0.174	0.185	0.263
-0.026	0.025	0.088	0.179	0.259	0.195	0.186	0.153	0.179	0.181	0.133	0.091	0.103	0.141	0.102	0.085	0.133	0.139	0.173	0.145	0.159	0.151	0.2	0.244	0.228	0.234	0.246	0.213	0.142	0.092	0.039	-0.001	-0.039	-0.039	-0.026	0.02	0.037	0.106	0.152	0.116	0.217	0.164	0.096	0.15	0.154	0.163	0.169	0.163	0.178	0.22
0.206	0.242	0.263	0.339	0.334	0.297	0.304	0.285	0.322	0.328	0.309	0.286	0.282	0.31	0.285	0.267	0.3	0.294	0.297	0.249	0.229	0.185	0.216	0.248	0.245	0.275	0.307	0.324	0.271	0.247	0.215	0.183	0.152	0.138	0.14	0.173	0.166	0.199	0.188	0.136	0.2	0.166	0.091	0.096	0.088	0.074	0.054	0.055	0.065	0.066
0.218	0.282	0.317	0.349	0.316	0.326	0.33	0.295	0.332	0.339	0.332	0.293	0.284	0.326	0.295	0.263	0.297	0.281	0.276	0.207	0.188	0.125	0.154	0.216	0.211	0.243	0.272	0.299	0.233	0.218	0.189	0.154	0.126	0.098	0.09	0.127	0.104	0.129	0.098	0.03	0.057	0.082	0.005	-0.009	-0.008	-0.022	-0.054	-0.065	-0.048	-0.055
0.431	0.451	0.416	0.442	0.316	0.377	0.418	0.427	0.479	0.501	0.536	0.53	0.515	0.537	0.549	0.527	0.538	0.521	0.48	0.402	0.346	0.243	0.222	0.261	0.275	0.343	0.388	0.472	0.446	0.469	0.472	0.453	0.439	0.41	0.389	0.402	0.357	0.326	0.22	0.139	0.108	0.164	0.095	0.006	-0.011	-0.055	-0.114	-0.128	-0.124	-0.205
0.414	0.419	0.348	0.416	0.278	0.348	0.411	0.454	0.521	0.561	0.612	0.625	0.622	0.64	0.678	0.675	0.684	0.687	0.649	0.586	0.522	0.417	0.372	0.386	0.406	0.49	0.531	0.62	0.615	0.636	0.652	0.63	0.623	0.611	0.592	0.602	0.548	0.509	0.388	0.312	0.264	0.325	0.26	0.137	0.101	0.033	-0.028	-0.033	-0.058	-0.164
0.346	0.346	0.268	0.365	0.228	0.289	0.359	0.406	0.484	0.54	0.594	0.613	0.615	0.641	0.688	0.696	0.718	0.745	0.729	0.681	0.632	0.541	0.507	0.515	0.53	0.603	0.63	0.693	0.681	0.675	0.688	0.651	0.643	0.651	0.638	0.657	0.604	0.586	0.481	0.414	0.386	0.452	0.386	0.272	0.228	0.151	0.095	0.095	0.061	-0.047
0.196	0.192	0.123	0.25	0.154	0.188	0.259	0.296	0.373	0.438	0.481	0.499	0.51	0.549	0.591	0.607	0.648	0.701	0.721	0.698	0.683	0.625	0.611	0.623	0.628	0.673	0.678	0.694	0.659	0.615	0.616	0.559	0.543	0.574	0.576	0.611	0.571	0.596	0.539	0.49	0.498	0.554	0.49	0.409	0.369	0.296	0.253	0.259	0.222	0.137
0.153	0.135	0.048	0.192	0.112	0.144	0.226	0.282	0.36	0.431	0.481	0.513	0.531	0.56	0.616	0.645	0.681	0.743	0.765	0.758	0.741	0.694	0.666	0.659	0.667	0.716	0.717	0.73	0.711	0.667	0.676	0.623	0.61	0.652	0.658	0.688	0.649	0.669	0.614	0.576	0.576	0.623	0.57	0.474	0.426	0.344	0.303	0.315	0.266	0.178
0.18	0.163	0.066	0.211	0.115	0.16	0.248	0.315	0.398	0.474	0.532	0.569	0.587	0.613	0.677	0.71	0.742	0.804	0.818	0.809	0.783	0.727	0.689	0.675	0.688	0.746	0.752	0.776	0.767	0.73	0.744	0.694	0.685	0.727	0.728	0.755	0.712	0.72	0.65	0.608	0.592	0.648	0.595	0.484	0.429	0.339	0.293	0.307	0.25	0.148
0.075	0.056	-0.039	0.118	0.042	0.073	0.16	0.223	0.306	0.39	0.441	0.475	0.502	0.539	0.6	0.64	0.685	0.767	0.809	0.816	0.814	0.78	0.757	0.746	0.752	0.789	0.777	0.766	0.743	0.678	0.687	0.623	0.61	0.671	0.681	0.716	0.679	0.716	0.677	0.651	0.659	0.713	0.666	0.578	0.528	0.441	0.402	0.419	0.359	0.266
-0.053	-0.087	-0.181	-0.007	-0.045	-0.036	0.052	0.114	0.193	0.277	0.321	0.356	0.394	0.432	0.49	0.542	0.593	0.693	0.758	0.79	0.811	0.806	0.79	0.774	0.774	0.793	0.763	0.719	0.691	0.605	0.609	0.538	0.525	0.602	0.623	0.664	0.638	0.698	0.696	0.693	0.72	0.76	0.725	0.659	0.61	0.529	0.502	0.524	0.461	0.388
-0.026	-0.069	-0.177	0.003	-0.042	-0.024	0.071	0.147	0.228	0.314	0.365	0.408	0.446	0.476	0.543	0.599	0.643	0.74	0.793	0.826	0.836	0.824	0.79	0.764	0.773	0.802	0.778	0.749	0.736	0.663	0.674	0.611	0.602	0.677	0.695	0.73	0.701	0.744	0.726	0.722	0.73	0.771	0.739	0.653	0.596	0.508	0.481	0.504	0.434	0.351
-0.044	-0.082	-0.187	-0.009	-0.059	-0.036	0.058	0.129	0.213	0.303	0.354	0.394	0.431	0.469	0.535	0.588	0.638	0.74	0.798	0.83	0.845	0.833	0.806	0.786	0.792	0.816	0.787	0.752	0.732	0.652	0.661	0.592	0.582	0.66	0.678	0.716	0.685	0.735	0.719	0.715	0.725	0.778	0.745	0.662	0.607	0.519	0.489	0.514	0.445	0.356
-0.096	-0.133	-0.23	-0.051	-0.073	-0.068	0.024	0.088	0.166	0.254	0.299	0.337	0.376	0.417	0.475	0.531	0.586	0.693	0.764	0.804	0.831	0.833	0.817	0.8	0.801	0.814	0.78	0.726	0.698	0.605	0.606	0.533	0.519	0.601	0.626	0.67	0.65	0.717	0.725	0.728	0.756	0.795	0.763	0.698	0.647	0.564	0.541	0.567	0.498	0.433
-0.16	-0.202	-0.289	-0.106	-0.084	-0.092	-0.002	0.059	0.127	0.211	0.246	0.281	0.326	0.363	0.415	0.475	0.531	0.635	0.711	0.761	0.793	0.809	0.792	0.775	0.774	0.782	0.747	0.685	0.656	0.562	0.555	0.486	0.468	0.551	0.582	0.627	0.621	0.696	0.725	0.734	0.766	0.788	0.762	0.708	0.659	0.586	0.569	0.596	0.533	0.487
-0.166	-0.204	-0.268	-0.094	-0.016	-0.036	0.049	0.097	0.153	0.23	0.249	0.273	0.321	0.361	0.398	0.452	0.511	0.6	0.673	0.719	0.746	0.762	0.75	0.744	0.742	0.751	0.729	0.67	0.634	0.542	0.52	0.452	0.423	0.495	0.533	0.585	0.597	0.679	0.723	0.724	0.755	0.76	0.726	0.686	0.635	0.572	0.558	0.59	0.542	0.524
-0.043	-0.078	-0.145	0.011	0.076	0.071	0.162	0.21	0.267	0.347	0.371	0.39	0.439	0.481	0.512	0.559	0.614	0.69	0.75	0.775	0.784	0.776	0.76	0.764	0.768	0.793	0.79	0.751	0.715	0.637	0.61	0.545	0.512	0.571	0.603	0.657	0.669	0.741	0.767	0.748	0.764	0.771	0.722	0.664	0.609	0.542	0.519	0.552	0.508	0.498
-0.174	-0.212	-0.278	-0.125	-0.053	-0.078	0.006	0.045	0.098	0.177	0.2	0.225	0.271	0.313	0.347	0.401	0.464	0.558	0.639	0.689	0.726	0.749	0.749	0.752	0.745	0.738	0.709	0.639	0.597	0.495	0.471	0.401	0.373	0.448	0.485	0.54	0.555	0.645	0.701	0.711	0.746	0.754	0.725	0.693	0.646	0.586	0.574	0.612	0.568	0.56
-0.162	-0.203	-0.268	-0.123	-0.064	-0.088	-0.01	0.028	0.082	0.158	0.178	0.197	0.24	0.289	0.309	0.357	0.422	0.511	0.586	0.626	0.664	0.68	0.676	0.676	0.685	0.678	0.645	0.585	0.539	0.437	0.422	0.355	0.333	0.4	0.433	0.482	0.491	0.576	0.624	0.631	0.648	0.677	0.654	0.622	0.581	0.523	0.504	0.548	0.511	0.473
-0.164	-0.212	-0.289	-0.16	-0.122	-0.141	-0.064	-0.023	0.033	0.111	0.135	0.158	0.205	0.253	0.28	0.33	0.394	0.49	0.572	0.618	0.663	0.685	0.681	0.679	0.686	0.671	0.63	0.561	0.518	0.413	0.404	0.336	0.322	0.394	0.426	0.473	0.476	0.562	0.612	0.627	0.648	0.682	0.666	0.636	0.594	0.54	0.524	0.567	0.533	0.483
-0.095	-0.155	-0.273	-0.155	-0.218	-0.196	-0.109	-0.054	0.022	0.11	0.167	0.205	0.241	0.292	0.338	0.392	0.446	0.558	0.636	0.675	0.718	0.724	0.713	0.712	0.712	0.697	0.644	0.589	0.554	0.458	0.473	0.402	0.405	0.489	0.507	0.543	0.512	0.576	0.581	0.605	0.613	0.688	0.682	0.619	0.585	0.521	0.489	0.518	0.47	0.356
-0.243	-0.284	-0.363	-0.21	-0.231	-0.247	-0.175	-0.137	-0.067	0.019	0.065	0.102	0.13	0.181	0.225	0.281	0.349	0.474	0.577	0.636	0.704	0.741	0.752	0.752	0.738	0.703	0.634	0.538	0.487	0.365	0.367	0.282	0.278	0.376	0.403	0.451	0.431	0.529	0.575	0.613	0.666	0.717	0.71	0.688	0.657	0.593	0.581	0.611	0.555	0.488
-0.315	-0.366	-0.444	-0.286	-0.283	-0.308	-0.237	-0.192	-0.127	-0.042	-0.003	0.037	0.073	0.118	0.169	0.233	0.297	0.428	0.538	0.614	0.691	0.746	0.755	0.745	0.726	0.685	0.609	0.499	0.455	0.329	0.331	0.25	0.246	0.353	0.386	0.431	0.417	0.517	0.579	0.63	0.694	0.733	0.735	0.723	0.693	0.635	0.63	0.657	0.596	0.539
-0.398	-0.454	-0.526	-0.391	-0.391	-0.427	-0.369	-0.333	-0.279	-0.2	-0.161	-0.118	-0.087	-0.044	0.006	0.072	0.133	0.273	0.394	0.485	0.583	0.662	0.686	0.675	0.644	0.576	0.483	0.351	0.306	0.173	0.179	0.101	0.105	0.22	0.253	0.293	0.279	0.386	0.466	0.542	0.62	0.656	0.679	0.689	0.672	0.624	0.628	0.652	0.593	0.542
-0.301	-0.336	-0.398	-0.269	-0.282	-0.326	-0.271	-0.251	-0.2	-0.126	-0.092	-0.057	-0.034	0.016	0.055	0.107	0.174	0.299	0.413	0.483	0.571	0.631	0.66	0.667	0.643	0.583	0.503	0.385	0.324	0.196	0.19	0.109	0.104	0.203	0.234	0.282	0.269	0.379	0.452	0.507	0.586	0.623	0.626	0.636	0.623	0.577	0.576	0.598	0.544	0.509
-0.179	-0.218	-0.303	-0.141	-0.163	-0.184	-0.108	-0.062	0.003	0.085	0.128	0.166	0.197	0.239	0.288	0.345	0.404	0.519	0.609	0.663	0.718	0.747	0.753	0.743	0.732	0.714	0.66	0.576	0.533	0.424	0.423	0.345	0.336	0.427	0.454	0.499	0.482	0.568	0.605	0.63	0.687	0.722	0.706	0.674	0.642	0.577	0.563	0.583	0.52	0.469
-0.291	-0.348	-0.43	-0.278	-0.276	-0.309	-0.24	-0.19	-0.136	-0.057	-0.015	0.03	0.066	0.101	0.156	0.221	0.273	0.4	0.501	0.583	0.655	0.716	0.726	0.697	0.677	0.641	0.572	0.463	0.432	0.317	0.321	0.25	0.248	0.352	0.385	0.422	0.412	0.501	0.564	0.617	0.685	0.704	0.71	0.696	0.668	0.61	0.612	0.631	0.563	0.526
-0.324	-0.373	-0.425	-0.326	-0.324	-0.377	-0.332	-0.315	-0.281	-0.215	-0.18	-0.144	-0.12	-0.08	-0.041	0.012	0.063	0.186	0.297	0.38	0.476	0.554	0.59	0.58	0.547	0.48	0.399	0.271	0.221	0.101	0.099	0.028	0.03	0.13	0.161	0.198	0.191	0.294	0.381	0.448	0.542	0.556	0.572	0.595	0.593	0.559	0.572	0.581	0.524	0.522
-0.07	-0.11	-0.185	-0.072	-0.145	-0.156	-0.094	-0.06	-0.003	0.066	0.112	0.145	0.165	0.199	0.243	0.289	0.334	0.434	0.504	0.543	0.592	0.612	0.625	0.623	0.602	0.582	0.535	0.471	0.429	0.342	0.347	0.283	0.283	0.358	0.373	0.406	0.378	0.443	0.459	0.476	0.532	0.572	0.556	0.521	0.503	0.45	0.428	0.434	0.388	0.333
-0.092	-0.14	-0.236	-0.089	-0.143	-0.152	-0.076	-0.015	0.047	0.12	0.171	0.217	0.247	0.27	0.33	0.388	0.428	0.53	0.596	0.645	0.68	0.7	0.692	0.663	0.653	0.652	0.611	0.555	0.535	0.455	0.468	0.409	0.409	0.49	0.509	0.537	0.511	0.563	0.571	0.589	0.629	0.658	0.645	0.589	0.554	0.484	0.466	0.479	0.418	0.352
-0.281	-0.341	-0.41	-0.299	-0.31	-0.348	-0.297	-0.259	-0.228	-0.169	-0.132	-0.09	-0.06	-0.045	0.003	0.063	0.1	0.209	0.297	0.378	0.456	0.526	0.547	0.517	0.487	0.44	0.37	0.268	0.241	0.146	0.155	0.102	0.107	0.199	0.226	0.25	0.239	0.313	0.375	0.432	0.503	0.518	0.536	0.531	0.522	0.482	0.488	0.49	0.437	0.418
-0.044	-0.098	-0.167	-0.133	-0.235	-0.247	-0.219	-0.215	-0.207	-0.169	-0.12	-0.088	-0.091	-0.088	-0.061	-0.027	-0.01	0.061	0.113	0.155	0.217	0.26	0.3	0.293	0.252	0.204	0.151	0.09	0.061	0.003	0.018	-0.013	0.001	0.056	0.061	0.068	0.043	0.081	0.105	0.139	0.193	0.231	0.24	0.228	0.243	0.216	0.208	0.191	0.159	0.147
0.184	0.154	0.064	0.12	-0.032	-0.008	0.042	0.081	0.126	0.17	0.227	0.263	0.258	0.256	0.308	0.334	0.344	0.393	0.4	0.397	0.399	0.373	0.375	0.363	0.347	0.363	0.348	0.361	0.351	0.331	0.359	0.334	0.348	0.381	0.37	0.371	0.32	0.312	0.251	0.237	0.243	0.301	0.278	0.195	0.18	0.122	0.087	0.071	0.032	-0.046
0.073	0.024	-0.082	-0.006	-0.114	-0.094	-0.032	0.03	0.071	0.115	0.172	0.219	0.233	0.221	0.284	0.326	0.329	0.385	0.398	0.422	0.426	0.422	0.406	0.374	0.356	0.372	0.352	0.353	0.368	0.35	0.384	0.365	0.381	0.426	0.425	0.42	0.381	0.368	0.322	0.33	0.328	0.364	0.361	0.274	0.251	0.197	0.168	0.156	0.11	0.034
-0.141	-0.211	-0.286	-0.238	-0.275	-0.298	-0.264	-0.225	-0.221	-0.195	-0.16	-0.116	-0.102	-0.119	-0.078	-0.032	-0.029	0.033	0.072	0.138	0.183	0.24	0.253	0.217	0.179	0.145	0.101	0.045	0.056	0.019	0.043	0.031	0.049	0.107	0.118	0.111	0.099	0.115	0.141	0.196	0.234	0.233	0.266	0.248	0.251	0.225	0.228	0.219	0.182	0.167
-0.048	-0.094	-0.11	-0.166	-0.212	-0.239	-0.256	-0.275	-0.311	-0.33	-0.318	-0.304	-0.319	-0.342	-0.338	-0.334	-0.35	-0.341	-0.331	-0.297	-0.256	-0.207	-0.159	-0.166	-0.222	-0.268	-0.299	-0.332	-0.332	-0.333	-0.317	-0.302	-0.28	-0.27	-0.272	-0.294	-0.301	-0.306	-0.281	-0.237	-0.2	-0.204	-0.167	-0.145	-0.105	-0.084	-0.075	-0.108	-0.104	-0.077
0.306	0.291	0.272	0.207	0.093	0.107	0.096	0.092	0.075	0.044	0.066	0.075	0.043	0.005	0.016	-0.005	-0.044	-0.091	-0.153	-0.189	-0.226	-0.262	-0.248	-0.253	-0.282	-0.257	-0.229	-0.159	-0.132	-0.067	-0.042	-0.004	0.015	-0.028	-0.053	-0.086	-0.118	-0.193	-0.268	-0.292	-0.313	-0.307	-0.31	-0.357	-0.337	-0.33	-0.354	-0.392	-0.375	-0.403
0.206	0.172	0.134	0.1	0.01	0.011	0.008	0.033	0.015	-0.01	0.021	0.044	0.027	-0.025	0.003	0.005	-0.042	-0.072	-0.127	-0.133	-0.164	-0.175	-0.175	-0.213	-0.238	-0.218	-0.201	-0.146	-0.095	-0.032	0.004	0.045	0.07	0.046	0.03	-0.012	-0.037	-0.115	-0.178	-0.183	-0.201	-0.21	-0.195	-0.245	-0.232	-0.229	-0.246	-0.281	-0.28	-0.309
0.045	0.015	0.03	-0.062	-0.096	-0.124	-0.171	-0.193	-0.252	-0.306	-0.305	-0.301	-0.327	-0.378	-0.386	-0.398	-0.444	-0.488	-0.524	-0.515	-0.51	-0.478	-0.445	-0.467	-0.506	-0.533	-0.535	-0.52	-0.485	-0.43	-0.41	-0.359	-0.335	-0.364	-0.376	-0.419	-0.42	-0.474	-0.476	-0.45	-0.438	-0.468	-0.429	-0.405	-0.359	-0.317	-0.304	-0.342	-0.321	-0.286
0.247	0.249	0.29	0.153	0.086	0.081	0.018	-0.026	-0.089	-0.165	-0.174	-0.19	-0.235	-0.28	-0.309	-0.355	-0.41	-0.499	-0.574	-0.617	-0.647	-0.663	-0.633	-0.626	-0.654	-0.655	-0.623	-0.556	-0.527	-0.437	-0.422	-0.357	-0.34	-0.412	-0.441	-0.487	-0.497	-0.578	-0.621	-0.634	-0.646	-0.667	-0.65	-0.635	-0.582	-0.529	-0.527	-0.573	-0.533	-0.498
0.447	0.465	0.498	0.37	0.268	0.292	0.242	0.21	0.166	0.095	0.091	0.071	0.022	-0.023	-0.049	-0.105	-0.164	-0.277	-0.385	-0.467	-0.542	-0.61	-0.602	-0.589	-0.599	-0.555	-0.49	-0.37	-0.337	-0.217	-0.201	-0.132	-0.119	-0.215	-0.255	-0.301	-0.324	-0.434	-0.532	-0.59	-0.637	-0.642	-0.654	-0.68	-0.644	-0.607	-0.629	-0.675	-0.628	-0.627
0.404	0.431	0.484	0.337	0.253	0.27	0.208	0.15	0.099	0.024	0.007	-0.027	-0.078	-0.109	-0.153	-0.219	-0.267	-0.379	-0.474	-0.556	-0.615	-0.676	-0.654	-0.62	-0.632	-0.604	-0.548	-0.446	-0.433	-0.329	-0.324	-0.262	-0.252	-0.35	-0.387	-0.425	-0.441	-0.53	-0.605	-0.658	-0.69	-0.693	-0.705	-0.705	-0.656	-0.606	-0.622	-0.668	-0.61	-0.591
0.392	0.412	0.446	0.314	0.212	0.231	0.18	0.126	0.084	0.021	0.014	-0.012	-0.061	-0.086	-0.12	-0.177	-0.217	-0.308	-0.388	-0.462	-0.509	-0.567	-0.54	-0.505	-0.523	-0.499	-0.453	-0.366	-0.364	-0.277	-0.271	-0.221	-0.211	-0.294	-0.328	-0.36	-0.382	-0.458	-0.533	-0.579	-0.6	-0.594	-0.609	-0.619	-0.575	-0.536	-0.552	-0.598	-0.549	-0.539
0.527	0.55	0.548	0.457	0.314	0.363	0.343	0.33	0.317	0.273	0.288	0.275	0.234	0.201	0.194	0.145	0.098	0.008	-0.096	-0.188	-0.272	-0.366	-0.369	-0.354	-0.358	-0.292	-0.224	-0.093	-0.07	0.037	0.057	0.107	0.117	0.032	-0.008	-0.044	-0.084	-0.191	-0.318	-0.391	-0.445	-0.428	-0.462	-0.53	-0.516	-0.505	-0.544	-0.585	-0.55	-0.59
0.564	0.601	0.618	0.507	0.369	0.42	0.388	0.361	0.346	0.293	0.297	0.274	0.228	0.201	0.18	0.12	0.073	-0.032	-0.145	-0.252	-0.343	-0.448	-0.45	-0.421	-0.419	-0.352	-0.275	-0.134	-0.114	0	0.015	0.067	0.076	-0.024	-0.069	-0.104	-0.141	-0.25	-0.382	-0.464	-0.524	-0.506	-0.546	-0.605	-0.588	-0.572	-0.61	-0.648	-0.602	-0.635
0.545	0.582	0.599	0.492	0.353	0.402	0.373	0.336	0.323	0.276	0.279	0.252	0.204	0.189	0.162	0.102	0.065	-0.031	-0.128	-0.235	-0.313	-0.415	-0.408	-0.367	-0.371	-0.311	-0.24	-0.113	-0.111	-0.015	-0.007	0.034	0.037	-0.055	-0.096	-0.122	-0.157	-0.249	-0.369	-0.45	-0.497	-0.472	-0.517	-0.565	-0.543	-0.525	-0.563	-0.601	-0.556	-0.587
0.553	0.582	0.562	0.508	0.355	0.416	0.421	0.415	0.433	0.413	0.437	0.425	0.389	0.383	0.38	0.338	0.313	0.247	0.163	0.063	-0.019	-0.132	-0.148	-0.116	-0.107	-0.031	0.034	0.161	0.162	0.239	0.253	0.276	0.278	0.208	0.17	0.153	0.107	0.023	-0.112	-0.196	-0.248	-0.21	-0.265	-0.353	-0.354	-0.368	-0.418	-0.443	-0.421	-0.486
0.594	0.628	0.612	0.564	0.406	0.472	0.479	0.481	0.501	0.48	0.504	0.493	0.458	0.444	0.446	0.402	0.371	0.294	0.194	0.084	-0.013	-0.138	-0.159	-0.134	-0.12	-0.032	0.044	0.189	0.201	0.295	0.312	0.342	0.344	0.266	0.223	0.203	0.153	0.056	-0.096	-0.194	-0.262	-0.221	-0.282	-0.381	-0.388	-0.405	-0.46	-0.488	-0.466	-0.537
0.582	0.621	0.618	0.557	0.408	0.479	0.476	0.466	0.483	0.456	0.471	0.451	0.414	0.404	0.394	0.343	0.314	0.23	0.13	0.013	-0.082	-0.208	-0.224	-0.188	-0.178	-0.092	-0.015	0.128	0.135	0.228	0.241	0.272	0.273	0.187	0.144	0.124	0.075	-0.018	-0.166	-0.266	-0.332	-0.287	-0.348	-0.434	-0.435	-0.446	-0.496	-0.525	-0.494	-0.561
0.538	0.573	0.553	0.515	0.357	0.429	0.442	0.434	0.467	0.46	0.49	0.475	0.442	0.448	0.447	0.405	0.392	0.336	0.26	0.155	0.074	-0.047	-0.065	-0.025	-0.01	0.068	0.13	0.249	0.241	0.308	0.321	0.331	0.331	0.267	0.228	0.22	0.164	0.091	-0.046	-0.141	-0.197	-0.137	-0.199	-0.293	-0.297	-0.324	-0.378	-0.403	-0.386	-0.469
0.527	0.55	0.502	0.5	0.333	0.412	0.446	0.468	0.515	0.527	0.578	0.579	0.553	0.559	0.581	0.556	0.544	0.505	0.434	0.342	0.254	0.13	0.094	0.114	0.136	0.228	0.285	0.408	0.415	0.475	0.496	0.499	0.501	0.454	0.418	0.411	0.349	0.275	0.124	0.03	-0.036	0.03	-0.032	-0.151	-0.173	-0.22	-0.279	-0.295	-0.293	-0.406
0.506	0.527	0.469	0.483	0.313	0.389	0.43	0.457	0.51	0.532	0.587	0.593	0.571	0.578	0.61	0.592	0.584	0.561	0.498	0.414	0.332	0.213	0.184	0.199	0.212	0.301	0.353	0.466	0.473	0.522	0.544	0.539	0.543	0.507	0.474	0.469	0.406	0.338	0.193	0.103	0.044	0.112	0.05	-0.069	-0.094	-0.148	-0.206	-0.224	-0.231	-0.348
0.473	0.5	0.455	0.469	0.3	0.367	0.399	0.407	0.463	0.487	0.534	0.53	0.503	0.525	0.544	0.521	0.526	0.51	0.465	0.38	0.316	0.205	0.189	0.223	0.236	0.308	0.351	0.442	0.425	0.454	0.464	0.449	0.445	0.414	0.383	0.391	0.331	0.288	0.161	0.074	0.037	0.11	0.042	-0.057	-0.08	-0.131	-0.185	-0.196	-0.197	-0.305
0.436	0.467	0.429	0.444	0.291	0.341	0.371	0.366	0.413	0.435	0.475	0.467	0.442	0.468	0.477	0.453	0.467	0.455	0.421	0.344	0.296	0.201	0.2	0.239	0.244	0.301	0.338	0.41	0.379	0.394	0.396	0.374	0.367	0.338	0.314	0.328	0.277	0.255	0.153	0.073	0.058	0.119	0.049	-0.031	-0.048	-0.095	-0.142	-0.153	-0.158	-0.231
0.446	0.486	0.483	0.451	0.312	0.342	0.343	0.306	0.329	0.327	0.344	0.322	0.286	0.305	0.288	0.248	0.252	0.215	0.174	0.089	0.047	-0.04	-0.013	0.041	0.033	0.074	0.117	0.186	0.146	0.172	0.164	0.155	0.145	0.097	0.072	0.081	0.044	0.021	-0.06	-0.137	-0.137	-0.099	-0.164	-0.204	-0.202	-0.216	-0.252	-0.271	-0.248	-0.287
0.324	0.374	0.413	0.38	0.307	0.3	0.282	0.22	0.226	0.207	0.187	0.147	0.12	0.141	0.092	0.048	0.059	0.016	-0.006	-0.08	-0.1	-0.157	-0.105	-0.04	-0.058	-0.041	-0.002	0.034	-0.025	-0.013	-0.045	-0.053	-0.075	-0.124	-0.14	-0.121	-0.132	-0.127	-0.155	-0.219	-0.184	-0.18	-0.246	-0.235	-0.213	-0.201	-0.22	-0.245	-0.212	-0.195
0.175	0.212	0.284	0.214	0.194	0.164	0.11	0.02	-0.01	-0.054	-0.096	-0.15	-0.18	-0.165	-0.231	-0.286	-0.279	-0.334	-0.346	-0.4	-0.392	-0.407	-0.342	-0.277	-0.301	-0.318	-0.295	-0.294	-0.356	-0.343	-0.38	-0.379	-0.397	-0.447	-0.458	-0.444	-0.44	-0.425	-0.407	-0.442	-0.385	-0.399	-0.437	-0.372	-0.319	-0.276	-0.276	-0.307	-0.262	-0.206
0.149	0.189	0.274	0.153	0.13	0.113	0.041	-0.06	-0.105	-0.167	-0.208	-0.264	-0.304	-0.297	-0.37	-0.432	-0.44	-0.509	-0.535	-0.592	-0.585	-0.597	-0.536	-0.467	-0.49	-0.516	-0.496	-0.485	-0.535	-0.505	-0.532	-0.516	-0.523	-0.584	-0.603	-0.604	-0.601	-0.604	-0.592	-0.616	-0.577	-0.581	-0.596	-0.519	-0.452	-0.388	-0.386	-0.423	-0.363	-0.31
-0.058	-0.037	0.07	-0.04	0.012	-0.032	-0.117	-0.229	-0.29	-0.355	-0.413	-0.477	-0.504	-0.49	-0.582	-0.634	-0.631	-0.684	-0.677	-0.701	-0.658	-0.626	-0.544	-0.477	-0.51	-0.569	-0.576	-0.615	-0.679	-0.678	-0.716	-0.707	-0.717	-0.762	-0.766	-0.758	-0.732	-0.699	-0.625	-0.622	-0.555	-0.572	-0.568	-0.445	-0.369	-0.288	-0.27	-0.298	-0.235	-0.146
0.07	0.096	0.202	0.078	0.11	0.077	-0.011	-0.116	-0.181	-0.259	-0.321	-0.383	-0.416	-0.423	-0.516	-0.575	-0.588	-0.672	-0.7	-0.747	-0.738	-0.731	-0.668	-0.607	-0.628	-0.664	-0.645	-0.637	-0.679	-0.642	-0.673	-0.642	-0.65	-0.721	-0.733	-0.74	-0.717	-0.721	-0.682	-0.697	-0.656	-0.683	-0.684	-0.584	-0.508	-0.424	-0.414	-0.45	-0.375	-0.297
0.064	0.084	0.178	0.05	0.057	0.025	-0.062	-0.165	-0.229	-0.3	-0.348	-0.4	-0.438	-0.444	-0.519	-0.573	-0.588	-0.656	-0.678	-0.715	-0.695	-0.681	-0.611	-0.556	-0.59	-0.634	-0.628	-0.627	-0.666	-0.636	-0.66	-0.633	-0.633	-0.692	-0.706	-0.715	-0.702	-0.705	-0.669	-0.676	-0.626	-0.645	-0.64	-0.546	-0.471	-0.395	-0.385	-0.423	-0.358	-0.287
-0.178	-0.179	-0.089	-0.198	-0.149	-0.204	-0.288	-0.393	-0.458	-0.51	-0.555	-0.604	-0.63	-0.614	-0.683	-0.721	-0.715	-0.735	-0.702	-0.691	-0.617	-0.553	-0.462	-0.41	-0.456	-0.544	-0.582	-0.654	-0.716	-0.74	-0.767	-0.765	-0.765	-0.779	-0.777	-0.773	-0.751	-0.701	-0.602	-0.568	-0.483	-0.493	-0.468	-0.338	-0.261	-0.188	-0.16	-0.184	-0.137	-0.05
-0.124	-0.114	-0.01	-0.123	-0.054	-0.11	-0.201	-0.307	-0.383	-0.452	-0.511	-0.566	-0.592	-0.592	-0.677	-0.721	-0.725	-0.776	-0.767	-0.772	-0.722	-0.67	-0.586	-0.534	-0.576	-0.646	-0.661	-0.706	-0.755	-0.753	-0.785	-0.764	-0.768	-0.807	-0.806	-0.809	-0.777	-0.747	-0.658	-0.636	-0.567	-0.599	-0.58	-0.451	-0.374	-0.289	-0.261	-0.287	-0.225	-0.122
0.001	0.001	0.087	-0.033	0.004	-0.048	-0.136	-0.228	-0.308	-0.385	-0.437	-0.483	-0.509	-0.533	-0.608	-0.65	-0.672	-0.74	-0.758	-0.772	-0.748	-0.713	-0.647	-0.609	-0.646	-0.698	-0.695	-0.703	-0.725	-0.693	-0.715	-0.674	-0.672	-0.725	-0.731	-0.751	-0.723	-0.728	-0.671	-0.658	-0.606	-0.652	-0.632	-0.529	-0.458	-0.375	-0.351	-0.383	-0.32	-0.225
-0.2	-0.233	-0.185	-0.263	-0.258	-0.329	-0.404	-0.474	-0.54	-0.58	-0.605	-0.629	-0.642	-0.651	-0.684	-0.696	-0.699	-0.697	-0.658	-0.617	-0.54	-0.458	-0.38	-0.374	-0.421	-0.513	-0.565	-0.642	-0.668	-0.691	-0.698	-0.688	-0.673	-0.666	-0.66	-0.673	-0.658	-0.623	-0.533	-0.479	-0.382	-0.401	-0.357	-0.242	-0.174	-0.109	-0.076	-0.102	-0.073	-0.011
-0.348	-0.362	-0.291	-0.381	-0.321	-0.389	-0.468	-0.551	-0.619	-0.659	-0.691	-0.723	-0.735	-0.727	-0.769	-0.785	-0.779	-0.766	-0.708	-0.656	-0.556	-0.453	-0.36	-0.345	-0.399	-0.508	-0.575	-0.684	-0.724	-0.769	-0.786	-0.787	-0.776	-0.759	-0.747	-0.75	-0.725	-0.664	-0.543	-0.476	-0.372	-0.386	-0.337	-0.2	-0.124	-0.055	-0.009	-0.034	-0.014	0.082
-0.266	-0.274	-0.192	-0.308	-0.239	-0.307	-0.392	-0.476	-0.558	-0.618	-0.659	-0.693	-0.711	-0.72	-0.776	-0.801	-0.811	-0.833	-0.802	-0.766	-0.692	-0.602	-0.523	-0.505	-0.553	-0.647	-0.69	-0.768	-0.793	-0.804	-0.819	-0.797	-0.788	-0.796	-0.79	-0.804	-0.773	-0.74	-0.634	-0.573	-0.495	-0.531	-0.479	-0.345	-0.269	-0.188	-0.142	-0.169	-0.136	-0.028
-0.249	-0.271	-0.21	-0.318	-0.266	-0.331	-0.405	-0.472	-0.553	-0.61	-0.637	-0.658	-0.675	-0.695	-0.738	-0.754	-0.773	-0.791	-0.767	-0.722	-0.655	-0.562	-0.495	-0.493	-0.543	-0.631	-0.673	-0.743	-0.749	-0.751	-0.756	-0.726	-0.712	-0.716	-0.711	-0.732	-0.704	-0.687	-0.593	-0.527	-0.459	-0.498	-0.439	-0.322	-0.252	-0.18	-0.136	-0.164	-0.139	-0.041
-0.359	-0.385	-0.328	-0.413	-0.339	-0.414	-0.48	-0.536	-0.611	-0.657	-0.684	-0.697	-0.704	-0.72	-0.756	-0.757	-0.769	-0.766	-0.723	-0.656	-0.573	-0.461	-0.396	-0.404	-0.454	-0.552	-0.61	-0.703	-0.709	-0.73	-0.735	-0.714	-0.699	-0.684	-0.67	-0.687	-0.655	-0.621	-0.506	-0.421	-0.347	-0.39	-0.323	-0.2	-0.138	-0.073	-0.021	-0.04	-0.024	0.073
-0.295	-0.309	-0.232	-0.341	-0.264	-0.333	-0.411	-0.482	-0.564	-0.624	-0.663	-0.687	-0.701	-0.719	-0.77	-0.787	-0.804	-0.824	-0.797	-0.75	-0.679	-0.582	-0.514	-0.508	-0.553	-0.646	-0.689	-0.764	-0.775	-0.78	-0.79	-0.761	-0.75	-0.755	-0.746	-0.765	-0.73	-0.705	-0.597	-0.527	-0.461	-0.507	-0.447	-0.319	-0.25	-0.173	-0.125	-0.148	-0.119	-0.008
-0.161	-0.165	-0.084	-0.22	-0.16	-0.217	-0.302	-0.375	-0.464	-0.539	-0.579	-0.606	-0.631	-0.661	-0.717	-0.748	-0.78	-0.831	-0.836	-0.815	-0.774	-0.703	-0.646	-0.637	-0.674	-0.744	-0.764	-0.799	-0.798	-0.768	-0.775	-0.729	-0.716	-0.747	-0.749	-0.779	-0.747	-0.754	-0.679	-0.63	-0.584	-0.636	-0.584	-0.47	-0.397	-0.315	-0.273	-0.306	-0.269	-0.157
-0.211	-0.229	-0.166	-0.285	-0.225	-0.285	-0.358	-0.411	-0.497	-0.562	-0.592	-0.605	-0.622	-0.66	-0.7	-0.714	-0.749	-0.784	-0.783	-0.743	-0.697	-0.613	-0.566	-0.577	-0.616	-0.687	-0.715	-0.759	-0.74	-0.716	-0.714	-0.668	-0.651	-0.667	-0.664	-0.698	-0.667	-0.677	-0.601	-0.538	-0.494	-0.549	-0.486	-0.384	-0.32	-0.247	-0.203	-0.233	-0.206	-0.106
-0.277	-0.294	-0.226	-0.336	-0.257	-0.324	-0.399	-0.455	-0.539	-0.602	-0.638	-0.655	-0.665	-0.698	-0.741	-0.752	-0.779	-0.805	-0.79	-0.741	-0.683	-0.589	-0.535	-0.542	-0.583	-0.665	-0.702	-0.762	-0.753	-0.743	-0.746	-0.707	-0.693	-0.7	-0.693	-0.72	-0.684	-0.677	-0.584	-0.512	-0.459	-0.516	-0.45	-0.335	-0.272	-0.196	-0.146	-0.171	-0.143	-0.037
-0.177	-0.18	-0.099	-0.234	-0.165	-0.224	-0.307	-0.376	-0.466	-0.541	-0.582	-0.609	-0.631	-0.665	-0.719	-0.746	-0.781	-0.832	-0.84	-0.814	-0.774	-0.701	-0.647	-0.643	-0.68	-0.749	-0.769	-0.803	-0.794	-0.763	-0.768	-0.719	-0.706	-0.737	-0.737	-0.769	-0.734	-0.744	-0.669	-0.617	-0.576	-0.632	-0.575	-0.464	-0.396	-0.314	-0.269	-0.3	-0.261	-0.147
-0.085	-0.087	-0.011	-0.154	-0.104	-0.153	-0.235	-0.296	-0.386	-0.468	-0.507	-0.531	-0.556	-0.601	-0.652	-0.683	-0.73	-0.798	-0.828	-0.817	-0.798	-0.744	-0.701	-0.701	-0.733	-0.784	-0.789	-0.794	-0.771	-0.716	-0.715	-0.655	-0.639	-0.684	-0.692	-0.732	-0.703	-0.738	-0.691	-0.652	-0.629	-0.686	-0.634	-0.541	-0.476	-0.395	-0.356	-0.392	-0.35	-0.247
-0.159	-0.173	-0.108	-0.231	-0.169	-0.224	-0.298	-0.345	-0.432	-0.505	-0.539	-0.554	-0.57	-0.617	-0.657	-0.676	-0.72	-0.772	-0.789	-0.759	-0.73	-0.66	-0.624	-0.637	-0.668	-0.725	-0.74	-0.762	-0.733	-0.689	-0.684	-0.628	-0.61	-0.639	-0.641	-0.68	-0.649	-0.675	-0.617	-0.565	-0.537	-0.598	-0.536	-0.446	-0.387	-0.313	-0.269	-0.299	-0.267	-0.168
-0.168	-0.174	-0.101	-0.232	-0.163	-0.221	-0.299	-0.355	-0.446	-0.52	-0.56	-0.581	-0.597	-0.64	-0.688	-0.71	-0.75	-0.801	-0.813	-0.784	-0.752	-0.679	-0.636	-0.64	-0.674	-0.737	-0.752	-0.78	-0.759	-0.721	-0.723	-0.669	-0.654	-0.684	-0.684	-0.72	-0.683	-0.699	-0.632	-0.578	-0.546	-0.609	-0.55	-0.448	-0.387	-0.309	-0.262	-0.289	-0.254	-0.142
-0.068	-0.063	0.02	-0.127	-0.07	-0.117	-0.201	-0.264	-0.355	-0.44	-0.483	-0.512	-0.537	-0.581	-0.636	-0.674	-0.72	-0.796	-0.831	-0.828	-0.817	-0.769	-0.728	-0.722	-0.754	-0.799	-0.796	-0.794	-0.77	-0.71	-0.713	-0.65	-0.637	-0.688	-0.697	-0.737	-0.704	-0.741	-0.7	-0.667	-0.648	-0.708	-0.66	-0.566	-0.502	-0.419	-0.379	-0.413	-0.369	-0.259
-0.062	-0.058	0.014	-0.116	-0.063	-0.111	-0.188	-0.235	-0.322	-0.402	-0.446	-0.475	-0.487	-0.534	-0.582	-0.615	-0.664	-0.738	-0.777	-0.773	-0.769	-0.723	-0.686	-0.69	-0.722	-0.759	-0.753	-0.745	-0.711	-0.649	-0.647	-0.583	-0.572	-0.618	-0.625	-0.667	-0.636	-0.678	-0.646	-0.618	-0.605	-0.666	-0.617	-0.53	-0.47	-0.392	-0.35	-0.384	-0.35	-0.244
-0.126	-0.124	-0.052	-0.182	-0.122	-0.175	-0.252	-0.303	-0.392	-0.467	-0.504	-0.533	-0.55	-0.586	-0.63	-0.663	-0.704	-0.763	-0.787	-0.772	-0.752	-0.693	-0.65	-0.652	-0.689	-0.739	-0.748	-0.76	-0.733	-0.686	-0.685	-0.631	-0.618	-0.652	-0.656	-0.694	-0.663	-0.691	-0.643	-0.604	-0.582	-0.636	-0.581	-0.487	-0.424	-0.347	-0.299	-0.331	-0.304	-0.193
-0.069	-0.057	0.024	-0.123	-0.077	-0.119	-0.202	-0.263	-0.352	-0.435	-0.472	-0.504	-0.531	-0.57	-0.62	-0.661	-0.706	-0.78	-0.815	-0.815	-0.802	-0.757	-0.712	-0.708	-0.741	-0.785	-0.788	-0.784	-0.76	-0.701	-0.703	-0.643	-0.629	-0.677	-0.688	-0.726	-0.699	-0.737	-0.701	-0.674	-0.661	-0.706	-0.659	-0.568	-0.506	-0.428	-0.389	-0.421	-0.382	-0.273
0.041	0.06	0.139	-0.012	0.031	-0.003	-0.084	-0.138	-0.226	-0.314	-0.358	-0.389	-0.417	-0.465	-0.52	-0.566	-0.62	-0.716	-0.777	-0.796	-0.813	-0.793	-0.767	-0.763	-0.779	-0.799	-0.777	-0.74	-0.706	-0.621	-0.622	-0.549	-0.539	-0.609	-0.623	-0.666	-0.639	-0.698	-0.688	-0.679	-0.69	-0.743	-0.709	-0.64	-0.586	-0.51	-0.481	-0.51	-0.46	-0.361
0.046	0.06	0.143	-0.011	0.027	0.001	-0.082	-0.142	-0.228	-0.319	-0.362	-0.397	-0.427	-0.474	-0.534	-0.58	-0.635	-0.733	-0.794	-0.815	-0.831	-0.813	-0.781	-0.771	-0.794	-0.814	-0.791	-0.755	-0.726	-0.642	-0.643	-0.571	-0.56	-0.632	-0.648	-0.692	-0.668	-0.728	-0.718	-0.713	-0.717	-0.765	-0.732	-0.661	-0.601	-0.52	-0.496	-0.532	-0.477	-0.385
-0.015	0.003	0.097	-0.063	-0.012	-0.051	-0.14	-0.215	-0.306	-0.396	-0.442	-0.479	-0.513	-0.553	-0.615	-0.662	-0.709	-0.797	-0.842	-0.856	-0.853	-0.82	-0.771	-0.755	-0.785	-0.824	-0.813	-0.798	-0.783	-0.716	-0.723	-0.659	-0.648	-0.713	-0.726	-0.763	-0.734	-0.775	-0.743	-0.725	-0.711	-0.762	-0.725	-0.633	-0.565	-0.478	-0.445	-0.481	-0.426	-0.317
-0.094	-0.083	0.011	-0.139	-0.073	-0.123	-0.213	-0.291	-0.383	-0.468	-0.516	-0.55	-0.581	-0.617	-0.679	-0.72	-0.759	-0.832	-0.859	-0.857	-0.835	-0.782	-0.727	-0.71	-0.747	-0.803	-0.805	-0.815	-0.807	-0.757	-0.768	-0.712	-0.702	-0.753	-0.76	-0.792	-0.759	-0.782	-0.726	-0.693	-0.663	-0.716	-0.672	-0.564	-0.493	-0.405	-0.366	-0.4	-0.35	-0.234
-0.171	-0.169	-0.079	-0.218	-0.139	-0.198	-0.285	-0.362	-0.452	-0.531	-0.578	-0.609	-0.635	-0.667	-0.725	-0.758	-0.79	-0.846	-0.855	-0.836	-0.797	-0.727	-0.667	-0.654	-0.694	-0.764	-0.78	-0.813	-0.809	-0.778	-0.79	-0.742	-0.732	-0.768	-0.769	-0.796	-0.759	-0.767	-0.69	-0.642	-0.6	-0.653	-0.602	-0.484	-0.413	-0.326	-0.281	-0.312	-0.266	-0.147
-0.187	-0.182	-0.087	-0.227	-0.147	-0.206	-0.294	-0.375	-0.464	-0.54	-0.588	-0.625	-0.647	-0.673	-0.734	-0.767	-0.795	-0.847	-0.851	-0.831	-0.786	-0.715	-0.653	-0.634	-0.673	-0.747	-0.766	-0.805	-0.81	-0.786	-0.8	-0.757	-0.747	-0.781	-0.781	-0.805	-0.768	-0.767	-0.685	-0.636	-0.589	-0.639	-0.589	-0.465	-0.392	-0.302	-0.26	-0.291	-0.243	-0.122
-0.135	-0.123	-0.023	-0.172	-0.105	-0.157	-0.25	-0.338	-0.427	-0.506	-0.552	-0.595	-0.624	-0.645	-0.71	-0.753	-0.78	-0.84	-0.85	-0.845	-0.806	-0.747	-0.681	-0.656	-0.692	-0.761	-0.774	-0.804	-0.815	-0.786	-0.801	-0.758	-0.75	-0.793	-0.797	-0.821	-0.788	-0.79	-0.718	-0.681	-0.635	-0.677	-0.634	-0.514	-0.438	-0.348	-0.311	-0.345	-0.295	-0.178
-0.154	-0.145	-0.049	-0.196	-0.133	-0.186	-0.277	-0.368	-0.454	-0.529	-0.574	-0.617	-0.644	-0.66	-0.727	-0.768	-0.792	-0.844	-0.846	-0.837	-0.791	-0.727	-0.657	-0.629	-0.668	-0.743	-0.762	-0.802	-0.819	-0.798	-0.814	-0.775	-0.767	-0.803	-0.806	-0.828	-0.796	-0.79	-0.711	-0.67	-0.618	-0.657	-0.612	-0.491	-0.413	-0.325	-0.287	-0.319	-0.27	-0.156
-0.14	-0.125	-0.025	-0.175	-0.115	-0.166	-0.258	-0.356	-0.44	-0.514	-0.561	-0.607	-0.638	-0.647	-0.718	-0.763	-0.783	-0.836	-0.836	-0.833	-0.785	-0.727	-0.652	-0.615	-0.654	-0.73	-0.748	-0.788	-0.815	-0.797	-0.817	-0.782	-0.777	-0.815	-0.819	-0.837	-0.806	-0.795	-0.715	-0.678	-0.625	-0.658	-0.619	-0.497	-0.42	-0.331	-0.295	-0.326	-0.274	-0.159
-0.07	-0.045	0.059	-0.093	-0.036	-0.078	-0.172	-0.278	-0.365	-0.441	-0.486	-0.54	-0.577	-0.58	-0.658	-0.716	-0.734	-0.801	-0.812	-0.827	-0.792	-0.752	-0.679	-0.633	-0.664	-0.729	-0.734	-0.757	-0.793	-0.765	-0.79	-0.754	-0.753	-0.803	-0.813	-0.827	-0.799	-0.792	-0.727	-0.708	-0.66	-0.69	-0.664	-0.548	-0.47	-0.385	-0.355	-0.387	-0.333	-0.215
-0.021	0.02	0.125	-0.024	0.032	-0.003	-0.092	-0.204	-0.288	-0.362	-0.404	-0.466	-0.507	-0.497	-0.583	-0.65	-0.661	-0.735	-0.752	-0.783	-0.758	-0.736	-0.672	-0.614	-0.63	-0.683	-0.678	-0.689	-0.735	-0.707	-0.738	-0.707	-0.713	-0.77	-0.782	-0.791	-0.763	-0.755	-0.701	-0.698	-0.658	-0.679	-0.669	-0.56	-0.479	-0.402	-0.375	-0.405	-0.359	-0.237
0.112	0.173	0.278	0.129	0.17	0.155	0.069	-0.039	-0.122	-0.198	-0.231	-0.294	-0.344	-0.341	-0.424	-0.502	-0.522	-0.617	-0.663	-0.721	-0.727	-0.737	-0.684	-0.628	-0.636	-0.661	-0.629	-0.6	-0.635	-0.58	-0.612	-0.573	-0.58	-0.657	-0.679	-0.691	-0.669	-0.686	-0.672	-0.697	-0.677	-0.7	-0.709	-0.63	-0.558	-0.494	-0.476	-0.508	-0.47	-0.337
0.141	0.214	0.306	0.177	0.211	0.208	0.136	0.038	-0.034	-0.095	-0.113	-0.172	-0.225	-0.209	-0.283	-0.363	-0.376	-0.464	-0.511	-0.577	-0.592	-0.619	-0.579	-0.523	-0.521	-0.529	-0.492	-0.454	-0.491	-0.439	-0.471	-0.442	-0.454	-0.525	-0.548	-0.555	-0.539	-0.556	-0.559	-0.597	-0.585	-0.598	-0.62	-0.563	-0.499	-0.456	-0.442	-0.469	-0.45	-0.325
0.125	0.198	0.294	0.165	0.209	0.204	0.131	0.028	-0.043	-0.105	-0.132	-0.195	-0.243	-0.223	-0.308	-0.386	-0.395	-0.484	-0.527	-0.592	-0.604	-0.629	-0.59	-0.526	-0.519	-0.531	-0.495	-0.462	-0.507	-0.46	-0.497	-0.471	-0.488	-0.559	-0.58	-0.581	-0.561	-0.571	-0.562	-0.6	-0.586	-0.599	-0.622	-0.555	-0.487	-0.435	-0.424	-0.45	-0.425	-0.301
0.016	0.074	0.168	0.035	0.094	0.073	-0.001	-0.108	-0.179	-0.238	-0.274	-0.339	-0.376	-0.347	-0.438	-0.508	-0.508	-0.579	-0.597	-0.642	-0.628	-0.629	-0.583	-0.515	-0.51	-0.547	-0.531	-0.53	-0.587	-0.563	-0.601	-0.584	-0.6	-0.654	-0.667	-0.664	-0.639	-0.625	-0.582	-0.598	-0.569	-0.58	-0.587	-0.494	-0.419	-0.356	-0.337	-0.361	-0.33	-0.214
0.041	0.093	0.195	0.046	0.098	0.074	-0.01	-0.121	-0.198	-0.272	-0.318	-0.383	-0.422	-0.41	-0.504	-0.574	-0.585	-0.668	-0.695	-0.741	-0.73	-0.726	-0.673	-0.609	-0.613	-0.652	-0.633	-0.627	-0.674	-0.638	-0.672	-0.642	-0.653	-0.72	-0.734	-0.74	-0.712	-0.71	-0.67	-0.68	-0.652	-0.673	-0.674	-0.574	-0.496	-0.418	-0.398	-0.428	-0.38	-0.265
-0.024	0.013	0.117	-0.037	0.021	-0.014	-0.103	-0.214	-0.296	-0.371	-0.419	-0.479	-0.517	-0.51	-0.599	-0.663	-0.675	-0.749	-0.765	-0.795	-0.769	-0.745	-0.682	-0.624	-0.639	-0.695	-0.689	-0.702	-0.746	-0.718	-0.748	-0.716	-0.722	-0.779	-0.79	-0.799	-0.77	-0.762	-0.703	-0.695	-0.657	-0.682	-0.667	-0.555	-0.476	-0.392	-0.366	-0.395	-0.342	-0.225
0.005	0.042	0.149	-0.011	0.04	0.006	-0.09	-0.196	-0.282	-0.364	-0.412	-0.469	-0.51	-0.516	-0.6	-0.664	-0.687	-0.769	-0.796	-0.828	-0.81	-0.787	-0.724	-0.676	-0.696	-0.745	-0.735	-0.737	-0.768	-0.726	-0.751	-0.71	-0.712	-0.777	-0.791	-0.807	-0.78	-0.786	-0.737	-0.732	-0.698	-0.729	-0.713	-0.606	-0.528	-0.443	-0.417	-0.451	-0.394	-0.275
-0.035	-0.009	0.097	-0.061	-0.017	-0.056	-0.155	-0.257	-0.342	-0.424	-0.471	-0.52	-0.561	-0.576	-0.65	-0.707	-0.732	-0.805	-0.826	-0.844	-0.817	-0.779	-0.708	-0.668	-0.702	-0.761	-0.762	-0.775	-0.798	-0.76	-0.78	-0.738	-0.734	-0.791	-0.803	-0.822	-0.796	-0.803	-0.748	-0.729	-0.688	-0.722	-0.695	-0.583	-0.509	-0.422	-0.392	-0.426	-0.368	-0.255
0.011	0.033	0.134	-0.03	0.006	-0.027	-0.123	-0.215	-0.301	-0.387	-0.433	-0.48	-0.519	-0.542	-0.613	-0.671	-0.706	-0.79	-0.824	-0.848	-0.835	-0.808	-0.747	-0.715	-0.744	-0.79	-0.782	-0.777	-0.787	-0.733	-0.747	-0.695	-0.689	-0.753	-0.769	-0.796	-0.773	-0.797	-0.759	-0.748	-0.719	-0.755	-0.728	-0.628	-0.554	-0.469	-0.444	-0.48	-0.421	-0.317
0.001	0.021	0.12	-0.041	0.004	-0.034	-0.129	-0.213	-0.303	-0.391	-0.438	-0.482	-0.52	-0.551	-0.621	-0.673	-0.714	-0.801	-0.841	-0.86	-0.852	-0.821	-0.765	-0.741	-0.77	-0.814	-0.803	-0.794	-0.792	-0.732	-0.744	-0.685	-0.678	-0.744	-0.757	-0.789	-0.761	-0.794	-0.755	-0.74	-0.718	-0.763	-0.732	-0.632	-0.56	-0.472	-0.443	-0.479	-0.42	-0.312
0.072	0.097	0.191	0.022	0.055	0.024	-0.067	-0.143	-0.231	-0.323	-0.368	-0.41	-0.448	-0.486	-0.549	-0.605	-0.655	-0.754	-0.811	-0.841	-0.852	-0.837	-0.79	-0.769	-0.794	-0.822	-0.798	-0.766	-0.752	-0.675	-0.682	-0.616	-0.607	-0.683	-0.702	-0.74	-0.716	-0.767	-0.751	-0.748	-0.739	-0.786	-0.76	-0.677	-0.608	-0.523	-0.5	-0.538	-0.479	-0.377
0.12	0.143	0.224	0.058	0.071	0.047	-0.036	-0.101	-0.186	-0.277	-0.321	-0.357	-0.392	-0.438	-0.495	-0.549	-0.603	-0.708	-0.774	-0.809	-0.832	-0.826	-0.791	-0.777	-0.795	-0.812	-0.783	-0.734	-0.711	-0.623	-0.624	-0.552	-0.541	-0.62	-0.642	-0.685	-0.666	-0.73	-0.731	-0.733	-0.739	-0.783	-0.757	-0.689	-0.627	-0.547	-0.529	-0.566	-0.509	-0.424
0.21	0.242	0.327	0.162	0.156	0.144	0.062	-0.007	-0.086	-0.178	-0.221	-0.259	-0.301	-0.349	-0.41	-0.469	-0.525	-0.642	-0.724	-0.778	-0.819	-0.833	-0.8	-0.779	-0.794	-0.797	-0.751	-0.68	-0.659	-0.558	-0.562	-0.487	-0.479	-0.572	-0.599	-0.641	-0.627	-0.7	-0.722	-0.746	-0.761	-0.8	-0.787	-0.732	-0.673	-0.595	-0.589	-0.628	-0.561	-0.489
0.201	0.226	0.313	0.147	0.144	0.129	0.043	-0.032	-0.11	-0.201	-0.243	-0.291	-0.332	-0.367	-0.434	-0.498	-0.547	-0.659	-0.731	-0.786	-0.816	-0.828	-0.787	-0.758	-0.774	-0.785	-0.746	-0.687	-0.677	-0.588	-0.594	-0.527	-0.52	-0.61	-0.635	-0.673	-0.66	-0.724	-0.736	-0.756	-0.759	-0.793	-0.783	-0.719	-0.657	-0.577	-0.57	-0.61	-0.543	-0.465
0.262	0.284	0.364	0.199	0.179	0.179	0.099	0.029	-0.038	-0.126	-0.16	-0.211	-0.251	-0.278	-0.342	-0.41	-0.458	-0.57	-0.646	-0.711	-0.751	-0.78	-0.743	-0.711	-0.723	-0.722	-0.677	-0.608	-0.602	-0.51	-0.513	-0.449	-0.442	-0.534	-0.564	-0.601	-0.597	-0.666	-0.695	-0.725	-0.736	-0.76	-0.757	-0.708	-0.649	-0.577	-0.577	-0.622	-0.556	-0.497
0.165	0.18	0.262	0.082	0.07	0.052	-0.028	-0.106	-0.178	-0.262	-0.291	-0.334	-0.373	-0.394	-0.451	-0.513	-0.555	-0.645	-0.697	-0.74	-0.753	-0.756	-0.708	-0.675	-0.696	-0.721	-0.699	-0.663	-0.665	-0.592	-0.596	-0.541	-0.529	-0.605	-0.629	-0.663	-0.655	-0.704	-0.703	-0.708	-0.699	-0.725	-0.707	-0.643	-0.576	-0.498	-0.486	-0.53	-0.469	-0.398
0.169	0.188	0.26	0.077	0.054	0.03	-0.05	-0.117	-0.195	-0.283	-0.31	-0.34	-0.38	-0.415	-0.46	-0.517	-0.569	-0.662	-0.722	-0.759	-0.777	-0.776	-0.734	-0.714	-0.736	-0.759	-0.736	-0.693	-0.678	-0.595	-0.591	-0.526	-0.511	-0.588	-0.612	-0.654	-0.645	-0.707	-0.713	-0.712	-0.714	-0.745	-0.719	-0.661	-0.599	-0.523	-0.507	-0.545	-0.491	-0.422
0.29	0.316	0.382	0.216	0.174	0.171	0.095	0.041	-0.029	-0.118	-0.145	-0.177	-0.221	-0.267	-0.316	-0.376	-0.435	-0.552	-0.64	-0.702	-0.754	-0.785	-0.766	-0.746	-0.757	-0.747	-0.699	-0.614	-0.583	-0.473	-0.465	-0.39	-0.377	-0.472	-0.504	-0.551	-0.549	-0.64	-0.688	-0.714	-0.744	-0.771	-0.76	-0.729	-0.676	-0.609	-0.608	-0.648	-0.59	-0.544
0.369	0.395	0.45	0.302	0.24	0.257	0.192	0.151	0.089	0.003	-0.016	-0.043	-0.091	-0.144	-0.18	-0.243	-0.311	-0.434	-0.544	-0.618	-0.688	-0.741	-0.732	-0.72	-0.728	-0.696	-0.633	-0.521	-0.477	-0.351	-0.338	-0.258	-0.245	-0.347	-0.385	-0.436	-0.441	-0.552	-0.631	-0.675	-0.723	-0.747	-0.745	-0.744	-0.699	-0.643	-0.651	-0.697	-0.645	-0.611
0.32	0.341	0.4	0.243	0.183	0.19	0.12	0.067	0	-0.086	-0.108	-0.134	-0.183	-0.232	-0.272	-0.332	-0.395	-0.511	-0.606	-0.671	-0.725	-0.762	-0.738	-0.721	-0.74	-0.724	-0.673	-0.58	-0.547	-0.434	-0.424	-0.348	-0.335	-0.43	-0.465	-0.514	-0.516	-0.613	-0.672	-0.706	-0.738	-0.761	-0.754	-0.739	-0.687	-0.628	-0.629	-0.673	-0.619	-0.577
0.17	0.176	0.237	0.083	0.059	0.043	-0.032	-0.082	-0.159	-0.243	-0.27	-0.291	-0.328	-0.381	-0.419	-0.463	-0.522	-0.618	-0.69	-0.721	-0.747	-0.747	-0.713	-0.712	-0.737	-0.748	-0.719	-0.664	-0.631	-0.537	-0.527	-0.456	-0.439	-0.513	-0.538	-0.586	-0.579	-0.656	-0.677	-0.682	-0.691	-0.727	-0.701	-0.661	-0.605	-0.54	-0.529	-0.57	-0.518	-0.462
0.213	0.203	0.232	0.106	0.06	0.052	-0.003	-0.022	-0.085	-0.157	-0.168	-0.173	-0.203	-0.265	-0.283	-0.314	-0.379	-0.468	-0.549	-0.576	-0.617	-0.625	-0.612	-0.635	-0.653	-0.644	-0.61	-0.54	-0.485	-0.383	-0.357	-0.283	-0.26	-0.328	-0.354	-0.41	-0.412	-0.508	-0.553	-0.562	-0.587	-0.622	-0.594	-0.587	-0.545	-0.498	-0.494	-0.534	-0.499	-0.471
-0.015	-0.051	-0.037	-0.13	-0.144	-0.173	-0.22	-0.231	-0.298	-0.354	-0.353	-0.346	-0.362	-0.419	-0.424	-0.432	-0.486	-0.53	-0.568	-0.546	-0.543	-0.499	-0.478	-0.518	-0.548	-0.576	-0.579	-0.568	-0.516	-0.455	-0.428	-0.369	-0.343	-0.367	-0.378	-0.427	-0.421	-0.481	-0.477	-0.441	-0.435	-0.478	-0.424	-0.394	-0.352	-0.309	-0.288	-0.321	-0.31	-0.266
-0.16	-0.196	-0.165	-0.262	-0.236	-0.284	-0.341	-0.37	-0.447	-0.503	-0.512	-0.511	-0.525	-0.571	-0.589	-0.594	-0.635	-0.664	-0.673	-0.629	-0.595	-0.519	-0.48	-0.514	-0.552	-0.61	-0.635	-0.665	-0.628	-0.595	-0.579	-0.532	-0.509	-0.517	-0.519	-0.558	-0.539	-0.565	-0.514	-0.455	-0.425	-0.474	-0.409	-0.34	-0.29	-0.235	-0.198	-0.227	-0.217	-0.143
-0.325	-0.372	-0.352	-0.413	-0.355	-0.417	-0.464	-0.486	-0.554	-0.589	-0.599	-0.593	-0.592	-0.626	-0.638	-0.623	-0.646	-0.637	-0.608	-0.531	-0.463	-0.355	-0.314	-0.353	-0.396	-0.474	-0.527	-0.604	-0.579	-0.587	-0.575	-0.548	-0.527	-0.502	-0.49	-0.518	-0.491	-0.48	-0.39	-0.306	-0.252	-0.299	-0.224	-0.139	-0.094	-0.047	0.001	-0.018	-0.021	0.057
-0.364	-0.412	-0.394	-0.445	-0.377	-0.441	-0.483	-0.498	-0.564	-0.594	-0.603	-0.595	-0.59	-0.623	-0.63	-0.609	-0.629	-0.613	-0.576	-0.492	-0.42	-0.307	-0.269	-0.313	-0.353	-0.434	-0.491	-0.577	-0.549	-0.563	-0.552	-0.528	-0.507	-0.476	-0.459	-0.485	-0.456	-0.44	-0.344	-0.255	-0.199	-0.248	-0.171	-0.085	-0.042	0.003	0.052	0.037	0.031	0.108
-0.4	-0.444	-0.412	-0.474	-0.388	-0.454	-0.506	-0.533	-0.602	-0.638	-0.658	-0.659	-0.655	-0.684	-0.697	-0.683	-0.7	-0.685	-0.644	-0.559	-0.48	-0.363	-0.318	-0.353	-0.394	-0.483	-0.544	-0.638	-0.619	-0.636	-0.63	-0.606	-0.587	-0.557	-0.54	-0.564	-0.53	-0.507	-0.399	-0.304	-0.244	-0.295	-0.215	-0.114	-0.068	-0.014	0.043	0.03	0.03	0.117
-0.488	-0.512	-0.448	-0.475	-0.321	-0.383	-0.435	-0.472	-0.527	-0.558	-0.598	-0.622	-0.604	-0.613	-0.662	-0.648	-0.651	-0.635	-0.58	-0.503	-0.421	-0.306	-0.252	-0.274	-0.31	-0.389	-0.444	-0.559	-0.561	-0.597	-0.611	-0.603	-0.601	-0.571	-0.547	-0.549	-0.503	-0.452	-0.315	-0.236	-0.17	-0.225	-0.167	-0.047	0.001	0.06	0.119	0.108	0.123	0.231
-0.475	-0.49	-0.441	-0.385	-0.227	-0.299	-0.346	-0.362	-0.398	-0.424	-0.488	-0.519	-0.482	-0.497	-0.554	-0.528	-0.521	-0.503	-0.445	-0.374	-0.304	-0.199	-0.159	-0.184	-0.207	-0.261	-0.307	-0.423	-0.426	-0.468	-0.491	-0.488	-0.498	-0.466	-0.437	-0.431	-0.379	-0.32	-0.187	-0.123	-0.038	-0.117	-0.088	0.034	0.069	0.119	0.179	0.169	0.179	0.275
-0.494	-0.518	-0.47	-0.461	-0.315	-0.388	-0.442	-0.467	-0.518	-0.552	-0.61	-0.633	-0.603	-0.626	-0.666	-0.644	-0.643	-0.625	-0.568	-0.488	-0.41	-0.293	-0.251	-0.272	-0.303	-0.378	-0.433	-0.549	-0.546	-0.584	-0.599	-0.588	-0.587	-0.553	-0.527	-0.533	-0.483	-0.429	-0.296	-0.215	-0.135	-0.207	-0.154	-0.027	0.013	0.072	0.135	0.127	0.139	0.235
-0.526	-0.55	-0.489	-0.544	-0.394	-0.445	-0.498	-0.543	-0.598	-0.629	-0.664	-0.689	-0.677	-0.674	-0.71	-0.704	-0.702	-0.676	-0.613	-0.533	-0.44	-0.323	-0.262	-0.271	-0.314	-0.407	-0.476	-0.601	-0.607	-0.652	-0.663	-0.66	-0.653	-0.619	-0.595	-0.597	-0.559	-0.5	-0.364	-0.274	-0.216	-0.244	-0.176	-0.054	-0.006	0.059	0.123	0.117	0.132	0.23
-0.542	-0.555	-0.489	-0.483	-0.305	-0.362	-0.412	-0.45	-0.488	-0.514	-0.569	-0.606	-0.581	-0.573	-0.626	-0.615	-0.603	-0.577	-0.508	-0.436	-0.348	-0.239	-0.182	-0.193	-0.225	-0.299	-0.359	-0.491	-0.505	-0.558	-0.581	-0.587	-0.593	-0.559	-0.53	-0.52	-0.475	-0.404	-0.261	-0.186	-0.117	-0.161	-0.116	0.011	0.053	0.112	0.177	0.172	0.185	0.286
-0.542	-0.552	-0.491	-0.458	-0.277	-0.348	-0.4	-0.428	-0.465	-0.494	-0.564	-0.6	-0.566	-0.571	-0.621	-0.605	-0.592	-0.569	-0.501	-0.428	-0.346	-0.236	-0.189	-0.202	-0.227	-0.295	-0.352	-0.481	-0.491	-0.542	-0.568	-0.569	-0.577	-0.542	-0.512	-0.505	-0.455	-0.385	-0.242	-0.169	-0.087	-0.153	-0.114	0.018	0.058	0.116	0.182	0.175	0.186	0.285
-0.549	-0.567	-0.503	-0.539	-0.374	-0.434	-0.487	-0.529	-0.58	-0.611	-0.663	-0.692	-0.673	-0.672	-0.707	-0.701	-0.695	-0.668	-0.601	-0.522	-0.429	-0.315	-0.259	-0.262	-0.3	-0.389	-0.458	-0.586	-0.597	-0.645	-0.661	-0.661	-0.657	-0.622	-0.596	-0.595	-0.554	-0.489	-0.349	-0.26	-0.194	-0.232	-0.168	-0.041	0.007	0.073	0.138	0.133	0.147	0.244
-0.547	-0.563	-0.496	-0.527	-0.355	-0.404	-0.453	-0.497	-0.54	-0.566	-0.614	-0.648	-0.63	-0.614	-0.656	-0.654	-0.643	-0.614	-0.544	-0.471	-0.378	-0.27	-0.211	-0.213	-0.249	-0.333	-0.4	-0.531	-0.548	-0.601	-0.62	-0.627	-0.628	-0.593	-0.566	-0.559	-0.52	-0.451	-0.312	-0.231	-0.172	-0.196	-0.139	-0.017	0.029	0.091	0.154	0.15	0.163	0.259
-0.56	-0.568	-0.501	-0.482	-0.295	-0.354	-0.403	-0.438	-0.471	-0.497	-0.56	-0.6	-0.57	-0.559	-0.609	-0.599	-0.583	-0.554	-0.482	-0.412	-0.325	-0.219	-0.166	-0.173	-0.2	-0.27	-0.332	-0.465	-0.483	-0.541	-0.566	-0.577	-0.585	-0.549	-0.519	-0.506	-0.461	-0.386	-0.243	-0.171	-0.098	-0.143	-0.103	0.025	0.067	0.125	0.19	0.185	0.194	0.292
-0.569	-0.578	-0.511	-0.509	-0.327	-0.392	-0.445	-0.483	-0.523	-0.554	-0.618	-0.652	-0.627	-0.622	-0.663	-0.657	-0.643	-0.615	-0.543	-0.469	-0.378	-0.268	-0.215	-0.218	-0.248	-0.327	-0.393	-0.527	-0.544	-0.598	-0.621	-0.626	-0.63	-0.594	-0.564	-0.557	-0.513	-0.44	-0.297	-0.217	-0.141	-0.188	-0.138	-0.007	0.038	0.1	0.166	0.161	0.171	0.269
-0.547	-0.562	-0.494	-0.537	-0.368	-0.419	-0.469	-0.516	-0.561	-0.59	-0.637	-0.668	-0.654	-0.639	-0.672	-0.673	-0.663	-0.633	-0.564	-0.491	-0.397	-0.29	-0.232	-0.229	-0.265	-0.353	-0.423	-0.552	-0.57	-0.622	-0.64	-0.646	-0.644	-0.61	-0.583	-0.578	-0.541	-0.473	-0.337	-0.253	-0.195	-0.215	-0.154	-0.034	0.014	0.077	0.14	0.135	0.147	0.241
-0.556	-0.566	-0.497	-0.509	-0.328	-0.378	-0.425	-0.468	-0.505	-0.529	-0.581	-0.619	-0.599	-0.578	-0.62	-0.619	-0.603	-0.572	-0.5	-0.431	-0.339	-0.236	-0.18	-0.18	-0.21	-0.288	-0.354	-0.486	-0.508	-0.567	-0.589	-0.601	-0.605	-0.57	-0.542	-0.529	-0.491	-0.417	-0.278	-0.203	-0.141	-0.164	-0.116	0.005	0.051	0.109	0.173	0.168	0.176	0.272
-0.567	-0.572	-0.503	-0.49	-0.302	-0.361	-0.411	-0.448	-0.482	-0.509	-0.571	-0.61	-0.584	-0.57	-0.614	-0.609	-0.591	-0.561	-0.488	-0.419	-0.33	-0.226	-0.175	-0.176	-0.203	-0.275	-0.339	-0.472	-0.495	-0.553	-0.578	-0.59	-0.597	-0.561	-0.531	-0.518	-0.476	-0.4	-0.259	-0.186	-0.113	-0.152	-0.11	0.016	0.061	0.119	0.184	0.179	0.185	0.282
-0.557	-0.568	-0.499	-0.524	-0.348	-0.404	-0.455	-0.499	-0.541	-0.571	-0.624	-0.658	-0.641	-0.626	-0.66	-0.661	-0.647	-0.617	-0.546	-0.475	-0.382	-0.276	-0.221	-0.218	-0.251	-0.334	-0.403	-0.534	-0.554	-0.608	-0.628	-0.636	-0.637	-0.602	-0.574	-0.567	-0.529	-0.457	-0.32	-0.239	-0.174	-0.201	-0.145	-0.023	0.026	0.088	0.152	0.146	0.155	0.249
-0.541	-0.553	-0.485	-0.522	-0.353	-0.398	-0.444	-0.491	-0.531	-0.557	-0.602	-0.635	-0.622	-0.599	-0.632	-0.636	-0.622	-0.591	-0.52	-0.451	-0.359	-0.257	-0.201	-0.197	-0.229	-0.312	-0.381	-0.51	-0.532	-0.587	-0.605	-0.617	-0.617	-0.583	-0.556	-0.546	-0.513	-0.443	-0.309	-0.231	-0.176	-0.189	-0.133	-0.018	0.03	0.089	0.151	0.146	0.154	0.246
-0.56	-0.566	-0.498	-0.503	-0.322	-0.372	-0.419	-0.46	-0.492	-0.516	-0.569	-0.607	-0.587	-0.564	-0.603	-0.603	-0.585	-0.552	-0.478	-0.41	-0.32	-0.218	-0.165	-0.164	-0.193	-0.267	-0.334	-0.467	-0.49	-0.55	-0.572	-0.586	-0.591	-0.555	-0.526	-0.512	-0.476	-0.401	-0.264	-0.19	-0.127	-0.15	-0.104	0.015	0.061	0.117	0.18	0.175	0.179	0.272
-0.564	-0.57	-0.502	-0.508	-0.327	-0.384	-0.433	-0.474	-0.51	-0.537	-0.593	-0.628	-0.608	-0.59	-0.626	-0.626	-0.608	-0.576	-0.502	-0.433	-0.341	-0.238	-0.187	-0.185	-0.213	-0.29	-0.358	-0.491	-0.514	-0.571	-0.593	-0.605	-0.608	-0.571	-0.543	-0.531	-0.494	-0.42	-0.282	-0.206	-0.139	-0.167	-0.118	0.003	0.049	0.107	0.171	0.166	0.17	0.262
-0.573	-0.575	-0.509	-0.482	-0.295	-0.359	-0.41	-0.443	-0.473	-0.5	-0.565	-0.602	-0.575	-0.562	-0.603	-0.598	-0.576	-0.545	-0.47	-0.401	-0.314	-0.211	-0.166	-0.167	-0.191	-0.259	-0.323	-0.457	-0.48	-0.538	-0.563	-0.575	-0.582	-0.545	-0.514	-0.501	-0.459	-0.382	-0.243	-0.17	-0.093	-0.138	-0.097	0.03	0.073	0.129	0.195	0.189	0.193	0.282
-0.565	-0.567	-0.503	-0.464	-0.277	-0.351	-0.405	-0.436	-0.465	-0.496	-0.567	-0.601	-0.572	-0.569	-0.608	-0.6	-0.578	-0.549	-0.477	-0.408	-0.324	-0.222	-0.181	-0.181	-0.202	-0.269	-0.33	-0.461	-0.483	-0.538	-0.564	-0.573	-0.581	-0.545	-0.513	-0.502	-0.457	-0.381	-0.242	-0.17	-0.085	-0.143	-0.104	0.026	0.066	0.122	0.189	0.184	0.191	0.277
-0.532	-0.528	-0.459	-0.414	-0.221	-0.3	-0.357	-0.388	-0.421	-0.458	-0.537	-0.573	-0.543	-0.55	-0.596	-0.587	-0.569	-0.553	-0.489	-0.428	-0.354	-0.258	-0.225	-0.222	-0.239	-0.297	-0.347	-0.465	-0.484	-0.529	-0.559	-0.561	-0.571	-0.544	-0.514	-0.504	-0.454	-0.382	-0.247	-0.184	-0.1	-0.175	-0.141	-0.011	0.026	0.085	0.152	0.149	0.164	0.254
-0.561	-0.567	-0.51	-0.453	-0.286	-0.369	-0.424	-0.451	-0.474	-0.5	-0.569	-0.595	-0.568	-0.568	-0.605	-0.589	-0.565	-0.528	-0.448	-0.377	-0.291	-0.188	-0.153	-0.152	-0.171	-0.239	-0.305	-0.438	-0.463	-0.524	-0.548	-0.559	-0.563	-0.521	-0.491	-0.479	-0.439	-0.357	-0.222	-0.146	-0.048	-0.114	-0.073	0.055	0.089	0.139	0.208	0.213	0.217	0.282
-0.521	-0.524	-0.45	-0.389	-0.213	-0.3	-0.363	-0.398	-0.427	-0.463	-0.545	-0.579	-0.553	-0.556	-0.609	-0.599	-0.577	-0.56	-0.49	-0.434	-0.358	-0.26	-0.225	-0.212	-0.228	-0.293	-0.346	-0.465	-0.497	-0.547	-0.578	-0.586	-0.594	-0.566	-0.54	-0.527	-0.48	-0.401	-0.267	-0.203	-0.105	-0.179	-0.147	-0.01	0.032	0.092	0.156	0.155	0.17	0.254
-0.441	-0.442	-0.378	-0.339	-0.204	-0.287	-0.348	-0.363	-0.379	-0.421	-0.505	-0.52	-0.495	-0.526	-0.555	-0.536	-0.532	-0.522	-0.474	-0.428	-0.37	-0.286	-0.262	-0.26	-0.277	-0.331	-0.374	-0.461	-0.468	-0.495	-0.512	-0.503	-0.498	-0.478	-0.46	-0.467	-0.43	-0.38	-0.281	-0.214	-0.142	-0.221	-0.181	-0.063	-0.04	0.018	0.079	0.08	0.113	0.159
-0.472	-0.489	-0.465	-0.422	-0.354	-0.432	-0.474	-0.469	-0.457	-0.473	-0.527	-0.514	-0.498	-0.515	-0.504	-0.472	-0.458	-0.401	-0.327	-0.259	-0.182	-0.085	-0.048	-0.068	-0.096	-0.167	-0.242	-0.354	-0.361	-0.42	-0.414	-0.423	-0.405	-0.349	-0.332	-0.339	-0.331	-0.271	-0.183	-0.09	-0.006	-0.057	-0.005	0.095	0.098	0.122	0.185	0.21	0.219	0.204
-0.375	-0.39	-0.348	-0.326	-0.257	-0.342	-0.395	-0.412	-0.415	-0.449	-0.512	-0.506	-0.503	-0.522	-0.535	-0.52	-0.509	-0.481	-0.424	-0.378	-0.315	-0.229	-0.191	-0.194	-0.214	-0.285	-0.342	-0.43	-0.443	-0.486	-0.491	-0.492	-0.478	-0.444	-0.434	-0.439	-0.423	-0.372	-0.288	-0.206	-0.127	-0.19	-0.148	-0.036	-0.019	0.019	0.078	0.095	0.118	0.131
-0.426	-0.45	-0.415	-0.402	-0.34	-0.423	-0.475	-0.493	-0.491	-0.517	-0.567	-0.559	-0.561	-0.57	-0.576	-0.562	-0.547	-0.503	-0.437	-0.38	-0.302	-0.21	-0.177	-0.179	-0.2	-0.281	-0.354	-0.453	-0.47	-0.526	-0.522	-0.53	-0.508	-0.464	-0.453	-0.459	-0.453	-0.398	-0.31	-0.214	-0.139	-0.179	-0.124	-0.014	0.009	0.044	0.104	0.127	0.145	0.139
-0.486	-0.512	-0.486	-0.468	-0.416	-0.489	-0.53	-0.542	-0.525	-0.539	-0.574	-0.554	-0.56	-0.567	-0.556	-0.536	-0.516	-0.451	-0.375	-0.307	-0.217	-0.118	-0.089	-0.097	-0.12	-0.206	-0.294	-0.405	-0.423	-0.491	-0.477	-0.493	-0.463	-0.405	-0.394	-0.401	-0.407	-0.348	-0.264	-0.159	-0.082	-0.107	-0.045	0.053	0.075	0.1	0.161	0.183	0.193	0.162
-0.445	-0.456	-0.4	-0.379	-0.309	-0.388	-0.443	-0.465	-0.456	-0.482	-0.536	-0.53	-0.536	-0.545	-0.556	-0.542	-0.525	-0.483	-0.416	-0.366	-0.285	-0.195	-0.155	-0.154	-0.172	-0.253	-0.326	-0.429	-0.454	-0.511	-0.51	-0.521	-0.5	-0.458	-0.451	-0.453	-0.45	-0.39	-0.304	-0.216	-0.13	-0.173	-0.127	-0.014	0.015	0.052	0.108	0.121	0.143	0.143
-0.419	-0.426	-0.358	-0.343	-0.265	-0.352	-0.419	-0.451	-0.453	-0.486	-0.55	-0.563	-0.565	-0.563	-0.594	-0.591	-0.572	-0.544	-0.479	-0.44	-0.362	-0.277	-0.232	-0.219	-0.234	-0.316	-0.383	-0.484	-0.515	-0.567	-0.575	-0.585	-0.57	-0.539	-0.531	-0.53	-0.52	-0.459	-0.363	-0.282	-0.195	-0.237	-0.195	-0.068	-0.032	0.017	0.071	0.086	0.114	0.132
-0.486	-0.498	-0.451	-0.425	-0.358	-0.443	-0.5	-0.527	-0.518	-0.536	-0.586	-0.589	-0.592	-0.581	-0.597	-0.586	-0.557	-0.501	-0.418	-0.362	-0.267	-0.168	-0.113	-0.104	-0.134	-0.227	-0.313	-0.436	-0.471	-0.547	-0.548	-0.572	-0.553	-0.501	-0.489	-0.484	-0.481	-0.408	-0.302	-0.208	-0.112	-0.138	-0.089	0.038	0.071	0.108	0.166	0.185	0.2	0.2
-0.498	-0.505	-0.458	-0.426	-0.362	-0.44	-0.49	-0.511	-0.494	-0.506	-0.551	-0.548	-0.551	-0.543	-0.55	-0.533	-0.504	-0.44	-0.355	-0.297	-0.2	-0.103	-0.05	-0.045	-0.074	-0.164	-0.252	-0.378	-0.411	-0.49	-0.49	-0.516	-0.496	-0.439	-0.427	-0.422	-0.423	-0.348	-0.25	-0.156	-0.057	-0.085	-0.039	0.079	0.109	0.142	0.198	0.211	0.222	0.216
-0.42	-0.413	-0.335	-0.315	-0.24	-0.319	-0.389	-0.419	-0.416	-0.446	-0.511	-0.53	-0.53	-0.526	-0.556	-0.555	-0.537	-0.509	-0.446	-0.414	-0.337	-0.26	-0.22	-0.2	-0.213	-0.289	-0.354	-0.455	-0.485	-0.535	-0.544	-0.556	-0.541	-0.513	-0.507	-0.506	-0.499	-0.439	-0.352	-0.277	-0.189	-0.229	-0.194	-0.069	-0.03	0.02	0.072	0.076	0.104	0.123
-0.44	-0.441	-0.373	-0.347	-0.273	-0.359	-0.428	-0.461	-0.459	-0.486	-0.548	-0.57	-0.57	-0.554	-0.587	-0.587	-0.56	-0.524	-0.45	-0.41	-0.324	-0.24	-0.187	-0.165	-0.188	-0.273	-0.346	-0.461	-0.496	-0.559	-0.57	-0.59	-0.578	-0.542	-0.531	-0.524	-0.517	-0.448	-0.345	-0.265	-0.173	-0.201	-0.163	-0.029	0.008	0.057	0.112	0.125	0.148	0.169
-0.514	-0.517	-0.472	-0.435	-0.372	-0.451	-0.503	-0.529	-0.51	-0.517	-0.563	-0.571	-0.57	-0.545	-0.558	-0.544	-0.507	-0.437	-0.341	-0.283	-0.179	-0.083	-0.021	-0.006	-0.043	-0.137	-0.23	-0.368	-0.409	-0.498	-0.501	-0.537	-0.522	-0.461	-0.445	-0.433	-0.435	-0.351	-0.242	-0.15	-0.047	-0.06	-0.017	0.111	0.141	0.174	0.232	0.249	0.254	0.252
-0.478	-0.463	-0.394	-0.357	-0.289	-0.356	-0.415	-0.441	-0.421	-0.433	-0.488	-0.508	-0.503	-0.482	-0.502	-0.494	-0.463	-0.41	-0.328	-0.287	-0.196	-0.117	-0.069	-0.045	-0.07	-0.148	-0.227	-0.35	-0.39	-0.462	-0.47	-0.499	-0.486	-0.44	-0.43	-0.42	-0.422	-0.346	-0.253	-0.176	-0.075	-0.099	-0.067	0.054	0.087	0.126	0.179	0.183	0.196	0.2
-0.394	-0.374	-0.287	-0.261	-0.184	-0.256	-0.332	-0.366	-0.364	-0.394	-0.461	-0.501	-0.495	-0.474	-0.516	-0.524	-0.501	-0.48	-0.418	-0.398	-0.325	-0.264	-0.223	-0.187	-0.199	-0.266	-0.325	-0.426	-0.463	-0.511	-0.528	-0.545	-0.538	-0.519	-0.511	-0.504	-0.496	-0.434	-0.346	-0.287	-0.2	-0.227	-0.203	-0.075	-0.034	0.02	0.067	0.068	0.095	0.122
-0.459	-0.448	-0.385	-0.35	-0.279	-0.355	-0.421	-0.456	-0.446	-0.462	-0.518	-0.55	-0.546	-0.513	-0.546	-0.546	-0.509	-0.461	-0.377	-0.339	-0.247	-0.168	-0.108	-0.077	-0.107	-0.19	-0.268	-0.396	-0.438	-0.514	-0.528	-0.56	-0.554	-0.512	-0.497	-0.482	-0.478	-0.398	-0.292	-0.218	-0.12	-0.133	-0.102	0.033	0.07	0.115	0.167	0.178	0.19	0.209
-0.497	-0.472	-0.418	-0.374	-0.312	-0.369	-0.42	-0.448	-0.422	-0.42	-0.466	-0.492	-0.484	-0.445	-0.463	-0.455	-0.412	-0.343	-0.249	-0.205	-0.107	-0.031	0.032	0.062	0.025	-0.055	-0.141	-0.278	-0.327	-0.416	-0.425	-0.468	-0.462	-0.405	-0.39	-0.371	-0.376	-0.287	-0.189	-0.114	-0.009	-0.012	0.013	0.133	0.166	0.199	0.249	0.254	0.252	0.255
-0.369	-0.324	-0.238	-0.205	-0.139	-0.186	-0.252	-0.281	-0.268	-0.283	-0.342	-0.391	-0.38	-0.346	-0.383	-0.393	-0.366	-0.34	-0.28	-0.27	-0.206	-0.166	-0.127	-0.083	-0.098	-0.147	-0.198	-0.295	-0.335	-0.383	-0.401	-0.424	-0.424	-0.403	-0.398	-0.386	-0.385	-0.324	-0.255	-0.214	-0.13	-0.143	-0.134	-0.026	0.011	0.056	0.095	0.086	0.1	0.121
-0.355	-0.322	-0.243	-0.211	-0.144	-0.201	-0.273	-0.308	-0.303	-0.323	-0.383	-0.436	-0.426	-0.388	-0.435	-0.449	-0.419	-0.398	-0.338	-0.328	-0.262	-0.218	-0.174	-0.127	-0.143	-0.197	-0.25	-0.349	-0.388	-0.438	-0.459	-0.482	-0.485	-0.467	-0.458	-0.444	-0.438	-0.375	-0.296	-0.254	-0.174	-0.182	-0.171	-0.052	-0.012	0.038	0.076	0.075	0.092	0.12
-0.42	-0.388	-0.338	-0.293	-0.23	-0.28	-0.331	-0.365	-0.348	-0.346	-0.394	-0.435	-0.423	-0.372	-0.404	-0.407	-0.362	-0.31	-0.226	-0.198	-0.115	-0.057	0.007	0.049	0.013	-0.054	-0.125	-0.248	-0.297	-0.375	-0.393	-0.434	-0.439	-0.395	-0.38	-0.356	-0.356	-0.274	-0.182	-0.129	-0.036	-0.03	-0.019	0.095	0.13	0.164	0.206	0.21	0.206	0.228
-0.379	-0.325	-0.267	-0.232	-0.182	-0.207	-0.25	-0.274	-0.247	-0.241	-0.282	-0.327	-0.315	-0.263	-0.283	-0.291	-0.255	-0.207	-0.138	-0.122	-0.054	-0.019	0.03	0.074	0.043	-0.003	-0.063	-0.167	-0.211	-0.271	-0.284	-0.32	-0.322	-0.284	-0.278	-0.26	-0.268	-0.203	-0.142	-0.103	-0.019	-0.012	-0.007	0.081	0.113	0.141	0.174	0.164	0.156	0.166
-0.286	-0.231	-0.162	-0.14	-0.088	-0.112	-0.166	-0.188	-0.174	-0.182	-0.23	-0.288	-0.274	-0.228	-0.26	-0.281	-0.257	-0.239	-0.196	-0.198	-0.155	-0.138	-0.109	-0.061	-0.077	-0.105	-0.145	-0.218	-0.246	-0.277	-0.292	-0.31	-0.314	-0.3	-0.3	-0.29	-0.293	-0.25	-0.208	-0.186	-0.127	-0.128	-0.123	-0.044	-0.011	0.025	0.051	0.039	0.044	0.063
-0.31	-0.266	-0.222	-0.186	-0.133	-0.164	-0.21	-0.231	-0.218	-0.219	-0.264	-0.317	-0.299	-0.244	-0.275	-0.29	-0.255	-0.225	-0.166	-0.157	-0.103	-0.073	-0.021	0.022	-0.013	-0.053	-0.101	-0.19	-0.221	-0.273	-0.289	-0.316	-0.328	-0.299	-0.291	-0.274	-0.275	-0.218	-0.158	-0.128	-0.063	-0.058	-0.053	0.034	0.06	0.09	0.12	0.119	0.114	0.137
-0.335	-0.285	-0.256	-0.222	-0.183	-0.193	-0.221	-0.235	-0.207	-0.191	-0.216	-0.257	-0.242	-0.182	-0.189	-0.198	-0.161	-0.109	-0.044	-0.028	0.031	0.059	0.117	0.154	0.105	0.067	0.012	-0.082	-0.115	-0.174	-0.184	-0.22	-0.227	-0.185	-0.178	-0.158	-0.169	-0.111	-0.065	-0.031	0.037	0.056	0.059	0.124	0.144	0.158	0.184	0.18	0.157	0.164
-0.255	-0.192	-0.148	-0.133	-0.105	-0.098	-0.127	-0.134	-0.111	-0.101	-0.122	-0.167	-0.156	-0.104	-0.107	-0.127	-0.107	-0.078	-0.041	-0.041	-0.006	-0.004	0.02	0.058	0.031	0.018	-0.018	-0.077	-0.096	-0.123	-0.128	-0.149	-0.15	-0.129	-0.133	-0.124	-0.138	-0.107	-0.094	-0.076	-0.034	-0.017	-0.016	0.024	0.044	0.059	0.077	0.062	0.042	0.046
-0.22	-0.165	-0.125	-0.107	-0.075	-0.079	-0.113	-0.121	-0.107	-0.105	-0.134	-0.185	-0.17	-0.118	-0.133	-0.157	-0.137	-0.119	-0.086	-0.091	-0.061	-0.061	-0.037	0.004	-0.02	-0.032	-0.061	-0.116	-0.13	-0.154	-0.164	-0.179	-0.187	-0.173	-0.174	-0.165	-0.171	-0.142	-0.123	-0.11	-0.074	-0.063	-0.062	-0.014	0.004	0.024	0.043	0.035	0.022	0.036
-0.256	-0.206	-0.192	-0.166	-0.135	-0.137	-0.157	-0.162	-0.142	-0.126	-0.145	-0.187	-0.169	-0.111	-0.114	-0.13	-0.1	-0.061	-0.014	-0.006	0.035	0.045	0.091	0.126	0.08	0.059	0.019	-0.05	-0.068	-0.112	-0.121	-0.146	-0.157	-0.126	-0.12	-0.105	-0.114	-0.072	-0.046	-0.024	0.02	0.04	0.041	0.086	0.095	0.105	0.125	0.125	0.099	0.107
-0.229	-0.169	-0.154	-0.139	-0.123	-0.102	-0.112	-0.111	-0.085	-0.064	-0.069	-0.105	-0.091	-0.038	-0.024	-0.04	-0.019	0.018	0.052	0.058	0.088	0.084	0.112	0.141	0.101	0.095	0.062	0.011	-0.001	-0.031	-0.032	-0.054	-0.057	-0.029	-0.03	-0.02	-0.037	-0.01	-0.007	0.008	0.038	0.063	0.064	0.08	0.087	0.092	0.106	0.096	0.062	0.059
-0.165	-0.105	-0.078	-0.071	-0.058	-0.039	-0.059	-0.057	-0.041	-0.031	-0.043	-0.086	-0.072	-0.024	-0.019	-0.044	-0.032	-0.015	0.002	-0.005	0.01	-0.005	0.005	0.037	0.013	0.02	-0.001	-0.033	-0.037	-0.046	-0.049	-0.058	-0.063	-0.051	-0.057	-0.054	-0.066	-0.055	-0.062	-0.057	-0.041	-0.023	-0.024	-0.011	-0.002	0.009	0.022	0.009	-0.017	-0.012
-0.171	-0.123	-0.111	-0.097	-0.08	-0.071	-0.088	-0.088	-0.074	-0.062	-0.076	-0.118	-0.102	-0.048	-0.047	-0.07	-0.05	-0.027	0	-0.004	0.018	0.011	0.036	0.068	0.032	0.031	0.006	-0.036	-0.041	-0.064	-0.07	-0.084	-0.095	-0.078	-0.077	-0.069	-0.079	-0.058	-0.054	-0.045	-0.023	-0.003	-0.004	0.019	0.026	0.036	0.051	0.046	0.017	0.026
-0.176	-0.124	-0.128	-0.108	-0.099	-0.077	-0.079	-0.072	-0.048	-0.026	-0.025	-0.057	-0.043	0.011	0.025	0.01	0.032	0.066	0.094	0.096	0.119	0.108	0.134	0.158	0.116	0.118	0.091	0.052	0.046	0.019	0.018	0	-0.008	0.016	0.017	0.027	0.01	0.03	0.025	0.034	0.054	0.082	0.078	0.082	0.081	0.08	0.089	0.087	0.047	0.044
-0.122	-0.059	-0.049	-0.045	-0.043	-0.011	-0.017	-0.009	0.013	0.03	0.032	0	0.009	0.053	0.07	0.049	0.058	0.076	0.085	0.076	0.083	0.059	0.07	0.094	0.06	0.077	0.062	0.045	0.047	0.044	0.046	0.039	0.036	0.046	0.038	0.041	0.023	0.024	0	-0.001	0.001	0.027	0.022	0.009	0.007	0.009	0.014	0.003	-0.031	-0.033
-0.102	-0.044	-0.032	-0.032	-0.033	-0.008	-0.022	-0.018	-0.004	0.008	0.007	-0.029	-0.022	0.022	0.033	0.007	0.013	0.025	0.031	0.018	0.023	0.001	0.014	0.041	0.007	0.023	0.011	-0.006	-0.001	-0.001	-0.001	-0.004	-0.01	-0.005	-0.013	-0.012	-0.026	-0.027	-0.049	-0.049	-0.049	-0.025	-0.03	-0.033	-0.031	-0.023	-0.017	-0.027	-0.058	-0.052
-0.086	-0.031	-0.042	-0.03	-0.043	-0.018	-0.019	-0.009	0.013	0.035	0.043	0.016	0.023	0.07	0.087	0.068	0.081	0.105	0.118	0.108	0.115	0.092	0.113	0.135	0.096	0.11	0.094	0.074	0.077	0.066	0.068	0.057	0.049	0.062	0.056	0.063	0.044	0.047	0.023	0.022	0.024	0.058	0.048	0.038	0.032	0.028	0.028	0.027	-0.013	-0.02
-0.053	0.007	-0.006	-0.009	-0.035	0.003	0.009	0.023	0.048	0.072	0.091	0.07	0.072	0.114	0.141	0.123	0.13	0.151	0.153	0.139	0.139	0.107	0.122	0.14	0.1	0.12	0.109	0.107	0.114	0.113	0.122	0.114	0.111	0.121	0.11	0.113	0.087	0.079	0.036	0.031	0.023	0.062	0.051	0.022	0.014	0.007	0	-0.005	-0.046	-0.062
-0.023	0.033	0.015	0.006	-0.032	0.007	0.013	0.035	0.058	0.078	0.1	0.083	0.084	0.118	0.146	0.131	0.127	0.142	0.135	0.12	0.113	0.078	0.07	0.084	0.059	0.085	0.077	0.085	0.106	0.118	0.13	0.13	0.131	0.137	0.123	0.119	0.093	0.071	0.021	0.02	-0.006	0.031	0.026	-0.012	-0.017	-0.019	-0.027	-0.036	-0.072	-0.089
-0.024	0.036	0.025	0.015	-0.018	0.013	0.014	0.033	0.057	0.076	0.09	0.066	0.067	0.108	0.126	0.108	0.113	0.131	0.13	0.112	0.109	0.073	0.071	0.092	0.069	0.092	0.082	0.083	0.094	0.097	0.104	0.098	0.094	0.1	0.087	0.088	0.062	0.052	0.01	0.005	-0.008	0.033	0.022	-0.004	-0.002	-0.002	-0.011	-0.022	-0.059	-0.072
-0.034	0.028	0.027	0.021	-0.018	0.011	0.009	0.027	0.059	0.078	0.092	0.07	0.066	0.103	0.128	0.113	0.118	0.139	0.143	0.126	0.128	0.091	0.095	0.115	0.09	0.111	0.096	0.095	0.101	0.1	0.108	0.098	0.096	0.103	0.09	0.093	0.062	0.055	0.011	0.004	-0.002	0.043	0.032	0	-0.003	-0.007	-0.017	-0.027	-0.065	-0.09
[truncated: 588 more columns]
